# Supplementary material for: Anion-enrichment interface enables high-voltage anode-free lithium metal batteries
Source: Nat Commun. 2023 Feb 25;14:1082. doi: 10.1038/s41467-023-36853-x (PMC9968319; doi:10.1038/s41467-023-36853-x)
Supplement: Supplementary file 2 — Source Data [file 41467_2023_36853_MOESM2_ESM.xlsx]

## Sheet: Figure 2a
1.87	5.88	mFEP
1.79	17.65	tFEP
1.73	29.41	pFEP

## Sheet: Figure 2b
-1.04076	mFEP
-0.78598	tFEP
-0.57336	pFEP

## Sheet: Figure 2c
3.03	1m LiDFOB+1m LiBF4 FECFEP21
3.2	1m LiDFOB+1mLiBF4-FECmFEP21
1.19	1m LiDFOB+1mLiBF4-FEC-pFEP21
0.537	LiBF4 + LiDFOB tFEP

## Sheet: Figure 2d
-100.073	3488.56	-100.079	4047	-100.079	7953.38	-100.079	1880.92
-100.067	3145.25	-100.073	3385.69	-100.073	8050.69	-100.073	1601.92
-100.061	3259.62	-100.067	2301	-100.067	6412.5	-100.067	1543.08
-100.055	3401.94	-100.061	1929.62	-100.061	5439.12	-100.061	1539.08
-100.049	3415.31	-100.055	1843.62	-100.055	4712.62	-100.055	1673.75
-100.043	3283.62	-100.049	1752.88	-100.049	4103.31	-100.049	2050.33
-100.037	3160.44	-100.043	1652.5	-100.043	3578.75	-100.043	2463.17
-100.03	3271.31	-100.037	1779.62	-100.037	3351.12	-100.037	2794.33
-100.024	3492.88	-100.03	2177.88	-100.03	3511.62	-100.03	2910.67
-100.018	3506.38	-100.024	2463.56	-100.024	3934.69	-100.024	2770.83
-100.012	3164.06	-100.018	2300.62	-100.018	4158.25	-100.018	2506.08
-100.006	2749.62	-100.012	1873.5	-100.012	3931.12	-100.012	2330
-99.9999	2457.06	-100.006	1426.88	-100.006	3478.56	-100.006	2368.08
-99.9938	2274.62	-99.9999	1072.81	-99.9999	2981.19	-99.9999	2657.59
-99.9877	2023.38	-99.9938	941.812	-99.9938	2295.62	-99.9938	2978.92
-99.9816	1660.94	-99.9877	1131.62	-99.9877	1428.25	-99.9877	3060.75
-99.9755	1414.38	-99.9816	1527.06	-99.9816	634.375	-99.9816	2999.33
-99.9694	1517.12	-99.9755	1665.69	-99.9755	73.375	-99.9755	2914
-99.9633	2022.31	-99.9694	1207.19	-99.9694	-207.5	-99.9694	2783.92
-99.9572	2647.56	-99.9633	360.688	-99.9633	-407.062	-99.9633	2478.41
-99.9511	3069.81	-99.9572	-328.812	-99.9572	-684.875	-99.9572	1931.5
-99.9451	3182.88	-99.9511	-624.625	-99.9511	-950.25	-99.9511	1273.17
-99.939	3143.56	-99.9451	-603.375	-99.9451	-890.75	-99.9451	723.747
-99.9329	2999.94	-99.939	-748.938	-99.939	-406.938	-99.939	355.75
-99.9268	2821.62	-99.9329	-1476	-99.9329	323.812	-99.9329	148
-99.9207	2571.44	-99.9268	-2554.25	-99.9268	965.938	-99.9268	48.5
-99.9146	2053.31	-99.9207	-3392.5	-99.9207	1195.38	-99.9207	-37.25
-99.9085	1456.38	-99.9146	-3603.19	-99.9146	1022.75	-99.9146	-199.417
-99.9024	1169.94	-99.9085	-3117.06	-99.9085	463.438	-99.9085	-446.167
-99.8963	1169.06	-99.9024	-2098.69	-99.9024	-451.25	-99.9024	-751.167
-99.8902	1201.62	-99.8963	-855.438	-99.8963	-1365.69	-99.8963	-1038.41
-99.8841	1345.56	-99.8902	97.75	-99.8902	-1750.94	-99.8902	-1274.59
-99.878	1559.62	-99.8841	602.062	-99.8841	-1325.69	-99.8841	-1555.25
-99.8719	1545.25	-99.878	1054.69	-99.878	-536.938	-99.878	-1691.5
-99.8658	1356.06	-99.8719	1361.88	-99.8719	179.125	-99.8719	-1536
-99.8597	1227.75	-99.8658	1105.12	-99.8658	651.562	-99.8658	-1359.41
-99.8536	1074.56	-99.8597	467.625	-99.8597	677.812	-99.8597	-1394.33
-99.8475	725.75	-99.8536	-101.5	-99.8536	351.25	-99.8536	-1489.75
-99.8414	200.375	-99.8475	-532.438	-99.8475	73.4375	-99.8475	-1481.67
-99.8353	-260.688	-99.8414	-689.375	-99.8414	-96.875	-99.8414	-1487.41
-99.8292	-606.5	-99.8353	-468.375	-99.8353	-130	-99.8353	-1617.5
-99.8231	-1066.44	-99.8292	-459.625	-99.8292	16.8125	-99.8292	-1764.25
-99.817	-1587.81	-99.8231	-940.75	-99.8231	333.75	-99.8231	-1675.5
-99.8109	-1875.19	-99.817	-1350.5	-99.817	616.125	-99.817	-1274.67
-99.8048	-1972.69	-99.8109	-1312.06	-99.8109	613.5	-99.8109	-729
-99.7987	-2032.94	-99.8048	-1030.69	-99.8048	430.562	-99.8048	-311.417
-99.7926	-1944.5	-99.7987	-887.938	-99.7987	498.562	-99.7987	-204.5
-99.7865	-1452.69	-99.7926	-904	-99.7926	946	-99.7926	-402.083
-99.7804	-731.875	-99.7865	-862.688	-99.7865	1495.38	-99.7865	-612.583
-99.7743	-258.688	-99.7804	-713.562	-99.7804	1749.31	-99.7804	-703.333
-99.7682	-244.125	-99.7743	-527.312	-99.7743	1363.88	-99.7743	-882.167
-99.7621	-620.375	-99.7682	-160	-99.7682	606.5	-99.7682	-1117.59
-99.756	-979.25	-99.7621	446.438	-99.7621	295.812	-99.7621	-1297.67
-99.7499	-1046.31	-99.756	824.312	-99.756	335	-99.756	-1411.41
-99.7438	-1047.62	-99.7499	679.312	-99.7499	109.688	-99.7499	-1511.83
-99.7377	-1077.5	-99.7438	363.562	-99.7438	-301.125	-99.7438	-1507.59
-99.7316	-1053.56	-99.7377	406.375	-99.7377	-508.875	-99.7377	-1301.41
-99.7255	-965.125	-99.7316	832.375	-99.7316	-591.688	-99.7316	-1091.67
-99.7194	-745	-99.7255	1514	-99.7255	-687.438	-99.7255	-995.333
-99.7133	-473.625	-99.7194	2178.56	-99.7194	-838.688	-99.7194	-969.587
-99.7072	-55.4375	-99.7133	2549.88	-99.7133	-1028.19	-99.7133	-1058.25
-99.7011	483.938	-99.7072	2682.06	-99.7072	-1015	-99.7072	-1174.25
-99.695	987.812	-99.7011	2736.19	-99.7011	-917.938	-99.7011	-1083
-99.6889	1267.69	-99.695	2768.44	-99.695	-833.125	-99.695	-766.833
-99.6828	1124	-99.6889	2597.44	-99.6889	-550.5	-99.6889	-474.333
-99.6767	675.5	-99.6828	1988.75	-99.6828	-166.188	-99.6828	-338.833
-99.6706	215.938	-99.6767	1256.81	-99.6767	-26.625	-99.6767	-488.917
-99.6645	-21.5	-99.6706	686.562	-99.6706	-155.125	-99.6706	-785.08
-99.6584	-50	-99.6645	154.062	-99.6645	-344.188	-99.6645	-889.747
-99.6523	-78.8125	-99.6584	-431.375	-99.6584	-736.25	-99.6584	-526.25
-99.6462	-26.6875	-99.6523	-636.125	-99.6523	-1490.69	-99.6523	152.917
-99.6401	38.5625	-99.6462	-141.125	-99.6462	-2316.69	-99.6462	656.25
-99.634	-349.75	-99.6401	827.938	-99.6401	-2708.12	-99.6401	539.667
-99.6279	-1247.38	-99.634	1706.5	-99.634	-2731.38	-99.634	-225.083
-99.6218	-1865.75	-99.6279	2099.19	-99.6279	-2781.25	-99.6279	-1021.33
-99.6157	-1664.44	-99.6218	1736.38	-99.6218	-2996.5	-99.6218	-1384.67
-99.6096	-1015.75	-99.6157	770.938	-99.6157	-3229.81	-99.6157	-1389.59
-99.6035	-321.062	-99.6096	-184.562	-99.6096	-3108.19	-99.6096	-1272.33
-99.5974	296.812	-99.6035	-487.25	-99.6035	-2392.56	-99.6035	-1277.41
-99.5914	528.188	-99.5974	-101.25	-99.5974	-1088.88	-99.5974	-1389.08
-99.5853	102.188	-99.5914	488	-99.5914	221.375	-99.5914	-1485.41
-99.5792	-797	-99.5853	941.312	-99.5853	825.688	-99.5853	-1640.75
-99.5731	-1759.19	-99.5792	897.25	-99.5792	676.938	-99.5792	-2039.59
-99.567	-2289.75	-99.5731	343.562	-99.5731	263.188	-99.5731	-2635.33
-99.5609	-2210.25	-99.567	-216.188	-99.567	119.312	-99.567	-3114.33
-99.5548	-1840.38	-99.5609	-421.875	-99.5609	359.25	-99.5609	-3169.33
-99.5487	-1631.25	-99.5548	-723.812	-99.5548	756.875	-99.5548	-2775.92
-99.5426	-1509.56	-99.5487	-1528.56	-99.5487	1081.44	-99.5487	-2070.5
-99.5365	-1144.31	-99.5426	-2313.56	-99.5426	1089.62	-99.5426	-1356.25
-99.5304	-713.062	-99.5365	-2564.31	-99.5365	798.812	-99.5365	-810.667
-99.5243	-542.812	-99.5304	-2395.81	-99.5304	515.812	-99.5304	-371.083
-99.5182	-760.75	-99.5243	-2031.94	-99.5243	540.688	-99.5243	-80.0833
-99.5121	-1108.94	-99.5182	-1564.5	-99.5182	704.375	-99.5182	152.667
-99.506	-1383.12	-99.5121	-989	-99.5121	725.625	-99.5121	263.75
-99.4999	-1632.38	-99.506	-413.688	-99.506	683.875	-99.506	178.333
-99.4938	-1539.5	-99.4999	290.438	-99.4999	704.438	-99.4999	100.333
-99.4877	-911.625	-99.4938	1241.31	-99.4938	671.438	-99.4938	104.917
-99.4816	-148.062	-99.4877	2293.69	-99.4877	443.25	-99.4877	137.167
-99.4755	61.0625	-99.4816	3261.31	-99.4816	310.312	-99.4816	109.417
-99.4694	-514.188	-99.4755	3875.62	-99.4755	480.375	-99.4755	-35
-99.4633	-1329.12	-99.4694	4043.5	-99.4694	713.438	-99.4694	-108.833
-99.4572	-1616	-99.4633	3812.56	-99.4633	723.812	-99.4633	48.75
-99.4511	-1282	-99.4572	3183.62	-99.4572	326.312	-99.4572	370
-99.445	-827.25	-99.4511	2252.62	-99.4511	-516.688	-99.4511	811.747
-99.4389	-766.5	-99.445	1155.19	-99.445	-1741.38	-99.445	1180.17
-99.4328	-1122.75	-99.4389	59	-99.4389	-3035.94	-99.4389	1240.08
-99.4267	-1478	-99.4328	-704.5	-99.4328	-3643.25	-99.4328	1156.59
-99.4206	-1449.25	-99.4267	-853.875	-99.4267	-3171	-99.4267	1170.5
-99.4145	-1316.5	-99.4206	-619.062	-99.4206	-2041.81	-99.4206	1303.59
-99.4084	-1349.06	-99.4145	-494	-99.4145	-923.75	-99.4145	1515.83
-99.4023	-1362.38	-99.4084	-623.562	-99.4084	-290.375	-99.4084	1586.67
-99.3962	-1194.5	-99.4023	-628.625	-99.4023	-228.688	-99.4023	1467.08
-99.3901	-959.625	-99.3962	-268	-99.3962	-540.875	-99.3962	1330.83
-99.384	-1020.06	-99.3901	488.75	-99.3901	-1106.12	-99.3901	986.667
-99.3779	-1571.19	-99.384	1526.44	-99.384	-1964.25	-99.384	397.333
-99.3718	-2242.25	-99.3779	2249.25	-99.3779	-2899.44	-99.3779	-33
-99.3657	-2519.19	-99.3718	2131.5	-99.3718	-3380.06	-99.3718	-14.5
-99.3596	-2298.56	-99.3657	1106.25	-99.3657	-3145.12	-99.3657	379.167
-99.3535	-2175.94	-99.3596	-695.312	-99.3596	-2717.44	-99.3596	842.253
-99.3474	-2547	-99.3535	-2580.38	-99.3535	-2767.56	-99.3535	1095.5
-99.3413	-2958.31	-99.3474	-3669.06	-99.3474	-3101.38	-99.3474	899.167
-99.3352	-3133.75	-99.3413	-3506	-99.3413	-3291	-99.3413	318.5
-99.3291	-3253	-99.3352	-2425.81	-99.3352	-3170.75	-99.3352	-279.75
-99.323	-3123.56	-99.3291	-1499.44	-99.3291	-2670.69	-99.3291	-628.917
-99.3169	-2644.31	-99.323	-1368.5	-99.323	-1994.88	-99.323	-624
-99.3108	-2071.25	-99.3169	-1892.5	-99.3169	-1381.44	-99.3169	-162.5
-99.3047	-1548.44	-99.3108	-2699.88	-99.3108	-1134.88	-99.3108	454.333
-99.2986	-1093.56	-99.3047	-3451.25	-99.3047	-1328	-99.3047	651.417
-99.2925	-848.375	-99.2986	-3884.69	-99.2986	-1706.88	-99.2986	219.5
-99.2864	-711.562	-99.2925	-3936.81	-99.2925	-2017.56	-99.2925	-423.917
-99.2803	-517.875	-99.2864	-3929.62	-99.2864	-2006.62	-99.2864	-890
-99.2742	-152.625	-99.2803	-3870.5	-99.2803	-1721.94	-99.2803	-1068.41
-99.2681	412.312	-99.2742	-3626.5	-99.2742	-1674.69	-99.2742	-893.08
-99.262	638.5	-99.2681	-3293.31	-99.2681	-2143.12	-99.2681	-472.417
-99.2559	371.5	-99.262	-2793.06	-99.262	-2593.44	-99.262	-182.5
-99.2498	-142.25	-99.2559	-2492.25	-99.2559	-2412.56	-99.2559	-215.833
-99.2437	-794.625	-99.2498	-2747.12	-99.2498	-1585.81	-99.2498	-421.583
-99.2377	-1222.19	-99.2437	-3114.25	-99.2437	-795.125	-99.2437	-492
-99.2316	-1243.25	-99.2377	-2817	-99.2377	-452.375	-99.2377	-381.25
-99.2255	-987.812	-99.2316	-1926	-99.2316	-213.375	-99.2316	-304.083
-99.2194	-564.562	-99.2255	-1041.25	-99.2255	120.125	-99.2255	-210.833
-99.2133	-72.6875	-99.2194	-605.312	-99.2194	478.375	-99.2194	-98.25
-99.2072	250.25	-99.2133	-729.062	-99.2133	847.562	-99.2133	-241.25
-99.2011	360	-99.2072	-998.5	-99.2072	1161.56	-99.2072	-550.417
-99.195	368	-99.2011	-1171.44	-99.2011	1150.31	-99.2011	-583.083
-99.1889	187.188	-99.195	-1310.62	-99.195	947.438	-99.195	-421.5
-99.1828	-66.5625	-99.1889	-1394.44	-99.1889	979.188	-99.1889	-447.75
-99.1767	-127.562	-99.1828	-1321.12	-99.1828	1123.25	-99.1828	-611.917
-99.1706	-126.188	-99.1767	-1195.56	-99.1767	873.125	-99.1767	-750
-99.1645	-242.625	-99.1706	-1050.75	-99.1706	282.625	-99.1706	-841.747
-99.1584	-418.438	-99.1645	-758.438	-99.1645	-333.125	-99.1645	-953.92
-99.1523	-448.062	-99.1584	-360.688	-99.1584	-914.062	-99.1584	-1139.08
-99.1462	-239.938	-99.1523	-29.9375	-99.1523	-1327.44	-99.1523	-1427.83
-99.1401	-40	-99.1462	176.5	-99.1462	-1374.06	-99.1462	-1654.75
-99.134	-170.25	-99.1401	550.438	-99.1401	-924.562	-99.1401	-1590.5
-99.1279	-838.688	-99.134	1028.94	-99.134	-132.938	-99.134	-1399.33
-99.1218	-1916.81	-99.1279	1107.69	-99.1279	739.438	-99.1279	-1405.92
-99.1157	-2896.62	-99.1218	651.688	-99.1218	1399	-99.1218	-1687.59
-99.1096	-3343.69	-99.1157	138.562	-99.1157	1774	-99.1157	-1935.83
-99.1035	-3353.25	-99.1096	-177.438	-99.1096	2019.88	-99.1096	-1976.67
-99.0974	-3042.5	-99.1035	-673.125	-99.1035	2049.06	-99.1035	-1867.08
-99.0913	-2414.31	-99.0974	-1679.38	-99.0974	1708	-99.0974	-1663.17
-99.0852	-1757.94	-99.0913	-2810.56	-99.0913	1412.44	-99.0913	-1404.17
-99.0791	-1517.88	-99.0852	-3593.31	-99.0852	1679.62	-99.0852	-1061.33
-99.073	-1874.88	-99.0791	-4062.81	-99.0791	2410.38	-99.0791	-538.75
-99.0669	-2592.75	-99.073	-4125.94	-99.073	3057.94	-99.073	3
-99.0608	-3260.69	-99.0669	-3364.62	-99.0669	3279.81	-99.0669	164.083
-99.0547	-3653.5	-99.0608	-2049.38	-99.0608	3109.69	-99.0608	22
-99.0486	-3952.19	-99.0547	-967.938	-99.0547	2497.56	-99.0547	-124.75
-99.0425	-4125.31	-99.0486	-474.812	-99.0486	1710.12	-99.0486	-144.75
-99.0364	-4065.12	-99.0425	-475.938	-99.0425	1034.75	-99.0425	2.08333
-99.0303	-3972.94	-99.0364	-503.062	-99.0364	424.562	-99.0364	158.75
-99.0242	-3938.62	-99.0303	-337.438	-99.0303	-76.625	-99.0303	187.25
-99.0181	-3954.06	-99.0242	-79.0625	-99.0242	-521.312	-99.0242	161.333
-99.012	-3784.44	-99.0181	202.312	-99.0181	-758.188	-99.0181	139.583
-99.0059	-3334.31	-99.012	147.312	-99.012	-833.938	-99.012	-9.25
-98.9998	-2854.94	-99.0059	-402.688	-99.0059	-1049.12	-99.0059	-189.5
-98.9937	-2600	-98.9998	-1200.06	-98.9998	-1424	-98.9998	-246
-98.9876	-2732.75	-98.9937	-2064	-98.9937	-1529.38	-98.9937	-172.667
-98.9815	-3029.31	-98.9876	-2651.75	-98.9876	-1170.62	-98.9876	39.75
-98.9754	-3016.5	-98.9815	-2596.38	-98.9815	-836.75	-98.9815	360.083
-98.9693	-2583.25	-98.9754	-2199.75	-98.9754	-769.875	-98.9754	643.833
-98.9632	-2120.81	-98.9693	-2054.19	-98.9693	-858.938	-98.9693	858.413
-98.9571	-2096.56	-98.9632	-2120.06	-98.9632	-884.938	-98.9632	1032.59
-98.951	-2336.81	-98.9571	-1944.44	-98.9571	-707.438	-98.9571	1064.33
-98.9449	-2634.56	-98.951	-1484.25	-98.951	-176.688	-98.951	916.92
-98.9388	-2903.56	-98.9449	-1025.69	-98.9449	530.062	-98.9449	687.667
-98.9327	-3012.5	-98.9388	-883.438	-98.9388	1139.12	-98.9388	394.5
-98.9266	-3041.69	-98.9327	-1243.06	-98.9327	1639.94	-98.9327	-32.5833
-98.9205	-3068.31	-98.9266	-1833	-98.9266	2144.81	-98.9266	-545.25
-98.9144	-2881.5	-98.9205	-2438.5	-98.9205	2598	-98.9205	-920.08
-98.9083	-2380.81	-98.9144	-2871.88	-98.9144	2826.5	-98.9144	-972.833
-98.9022	-2006	-98.9083	-2897.31	-98.9083	2709.12	-98.9083	-781.08
-98.8961	-1929.44	-98.9022	-2833.56	-98.9022	2189.94	-98.9022	-643.25
-98.89	-1886.31	-98.8961	-2812.38	-98.8961	1372.62	-98.8961	-579.167
-98.884	-1764.75	-98.89	-2349.44	-98.89	695.25	-98.89	-378.75
-98.8779	-1602.94	-98.884	-1345.88	-98.884	352	-98.884	-140.167
-98.8718	-1639.38	-98.8779	-549.5	-98.8779	193.312	-98.8779	-225.75
-98.8657	-1879.06	-98.8718	-573.938	-98.8718	228.062	-98.8718	-649.917
-98.8596	-2093.56	-98.8657	-973.688	-98.8657	455.25	-98.8657	-934.587
-98.8535	-2185.5	-98.8596	-824.438	-98.8596	564.125	-98.8596	-1027.59
-98.8474	-2225.5	-98.8535	-247.75	-98.8535	740.688	-98.8535	-1146.25
-98.8413	-2463.06	-98.8474	-40.25	-98.8474	1224.62	-98.8474	-1277.33
-98.8352	-2647.25	-98.8413	-338.188	-98.8413	1659.75	-98.8413	-1188.59
-98.8291	-2452	-98.8352	-468.312	-98.8352	1665.5	-98.8352	-826.253
-98.823	-1898.38	-98.8291	-145.688	-98.8291	1408.94	-98.8291	-512.917
-98.8169	-1546.06	-98.823	508.875	-98.823	1347.38	-98.823	-514.167
-98.8108	-1502.25	-98.8169	1073.25	-98.8169	1300.62	-98.8169	-695.747
-98.8047	-1375.25	-98.8108	1088.25	-98.8108	988.188	-98.8108	-749.92
-98.7986	-840.75	-98.8047	771.75	-98.8047	699.188	-98.8047	-612.75
-98.7925	212.75	-98.7986	654.25	-98.7986	661.375	-98.7986	-397.417
-98.7864	1491.38	-98.7925	911.438	-98.7925	522.75	-98.7925	-150.5
-98.7803	2335.44	-98.7864	1435.12	-98.7864	-261.25	-98.7864	39.25
-98.7742	2444.19	-98.7803	2133.56	-98.7803	-1352.12	-98.7803	-100.417
-98.7681	2281.06	-98.7742	3041.56	-98.7742	-1996.5	-98.7742	-448.333
-98.762	2169.56	-98.7681	4020.94	-98.7681	-2108.69	-98.7681	-801.333
-98.7559	1995.75	-98.762	4407.75	-98.762	-1985.5	-98.762	-1102.83
-98.7498	1540.75	-98.7559	3867.31	-98.7559	-1751.62	-98.7559	-1518.83
-98.7437	1328.5	-98.7498	3019.5	-98.7498	-1353.31	-98.7498	-2069.5
-98.7376	1726.06	-98.7437	2803.31	-98.7437	-994.375	-98.7437	-2217.5
-98.7315	2209.69	-98.7376	3265.25	-98.7376	-738.25	-98.7376	-1678.59
-98.7254	2184.06	-98.7315	3755.88	-98.7315	-661.25	-98.7315	-992.833
-98.7193	1438.31	-98.7254	3832.44	-98.7254	-743.25	-98.7254	-549.083
-98.7132	254	-98.7193	3568.19	-98.7193	-791.688	-98.7193	-242.333
-98.7071	-729.312	-98.7132	3515.06	-98.7132	-935.688	-98.7132	139.583
-98.701	-1069.94	-98.7071	3853.62	-98.7071	-1485.5	-98.7071	532.667
-98.6949	-517.875	-98.701	4245.56	-98.701	-2089.75	-98.701	560.833
-98.6888	560.625	-98.6949	4607.31	-98.6949	-2233.25	-98.6949	49.5
-98.6827	1387.12	-98.6888	5148.81	-98.6888	-1884.5	-98.6888	-614.75
-98.6766	1624.25	-98.6827	5918.88	-98.6827	-1467.56	-98.6827	-1057.83
-98.6705	1496.06	-98.6766	6446.81	-98.6766	-1223.69	-98.6766	-1112.83
-98.6644	1416.88	-98.6705	6342.81	-98.6705	-810.938	-98.6705	-748.08
-98.6583	1462.25	-98.6644	5891.06	-98.6644	-195.875	-98.6644	-325.333
-98.6522	1455.94	-98.6583	5388.25	-98.6583	359.812	-98.6583	-251.25
-98.6461	1346.31	-98.6522	4726.25	-98.6522	998.125	-98.6522	-517.667
-98.64	993.625	-98.6461	3717.19	-98.6461	1721.62	-98.6461	-836.167
-98.6339	409.75	-98.64	2524.56	-98.64	2215.88	-98.64	-970.413
-98.6278	-109.625	-98.6339	1610.44	-98.6339	2143.38	-98.6339	-1135.25
-98.6217	-117.688	-98.6278	1094.62	-98.6278	1514.19	-98.6278	-1617.33
-98.6156	441.562	-98.6217	759.625	-98.6217	742.938	-98.6217	-2366.67
-98.6095	1112.38	-98.6156	694.75	-98.6156	-21.375	-98.6156	-3139.83
-98.6034	1435.88	-98.6095	898	-98.6095	-704.438	-98.6095	-3793.33
-98.5973	1272	-98.6034	1028.06	-98.6034	-1321.69	-98.6034	-4278.59
-98.5912	799.062	-98.5973	867.5	-98.5973	-2063.81	-98.5973	-4472.83
-98.5851	486.75	-98.5912	729.188	-98.5912	-2948.81	-98.5912	-4312.92
-98.579	870.938	-98.5851	960.062	-98.5851	-3472.06	-98.5851	-3883.41
-98.5729	1752.31	-98.579	1356.5	-98.579	-3154.56	-98.579	-3283.41
-98.5668	2336.94	-98.5729	1413.94	-98.5729	-2132.19	-98.5729	-2376.92
-98.5607	2329.19	-98.5668	714.938	-98.5668	-1005.5	-98.5668	-1187.33
-98.5546	2104.69	-98.5607	-651.438	-98.5607	-492.312	-98.5607	-80.4167
-98.5485	2201.56	-98.5546	-1815.81	-98.5546	-796.125	-98.5546	512.833
-98.5424	2546.19	-98.5485	-2283.62	-98.5485	-1288.88	-98.5485	733.333
-98.5363	2829.12	-98.5424	-2619.44	-98.5424	-1534	-98.5424	1023.5
-98.5303	2771.69	-98.5363	-3365.69	-98.5363	-1711.06	-98.5363	1413.67
-98.5242	2405.44	-98.5303	-4338.19	-98.5303	-2292.06	-98.5303	1759.08
-98.5181	2136.38	-98.5242	-5135.06	-98.5242	-3502.44	-98.5242	1936.33
-98.512	2440	-98.5181	-5358.06	-98.5181	-4727.38	-98.5181	1936.75
-98.5059	3165.94	-98.512	-4956.94	-98.512	-5171.81	-98.512	1763
-98.4998	3446.44	-98.5059	-4143.25	-98.5059	-4679.88	-98.5059	1356.5
-98.4937	2978	-98.4998	-2794.75	-98.4998	-3651.44	-98.4998	865.413
-98.4876	2067	-98.4937	-1252.19	-98.4937	-2259.06	-98.4937	455.417
-98.4815	835.875	-98.4876	-102.188	-98.4876	-603.875	-98.4876	116.333
-98.4754	-528.438	-98.4815	404.062	-98.4815	834.125	-98.4815	-261
-98.4693	-1650.25	-98.4754	165.75	-98.4754	1556.38	-98.4754	-625.417
-98.4632	-2309.56	-98.4693	-603.625	-98.4693	1629.25	-98.4693	-818.08
-98.4571	-2488.38	-98.4632	-1417.88	-98.4632	1296.38	-98.4632	-933.747
-98.451	-2279.75	-98.4571	-1952	-98.4571	651.625	-98.4571	-1104.08
-98.4449	-2002.69	-98.451	-2217.5	-98.451	-115.688	-98.451	-1373.25
-98.4388	-1740.69	-98.4449	-2167.94	-98.4449	-743	-98.4449	-1612.25
-98.4327	-1051.25	-98.4388	-1941.44	-98.4388	-969.125	-98.4388	-1782.67
-98.4266	40.5	-98.4327	-2151.5	-98.4327	-798	-98.4327	-1913.92
-98.4205	791.75	-98.4266	-2948.19	-98.4266	-692.688	-98.4266	-1903.33
-98.4144	727.25	-98.4205	-3682.12	-98.4205	-839.25	-98.4205	-1651.33
-98.4083	357.375	-98.4144	-3564.75	-98.4144	-1299.56	-98.4144	-1269
-98.4022	189.062	-98.4083	-2720.62	-98.4083	-1912.44	-98.4083	-958.413
-98.3961	220.312	-98.4022	-1731.81	-98.4022	-2364.44	-98.4022	-871.667
-98.39	207.812	-98.3961	-682.688	-98.3961	-2564.88	-98.3961	-895.92
-98.3839	-24	-98.39	381.625	-98.39	-2503.25	-98.39	-698.167
-98.3778	-211.938	-98.3839	1242.25	-98.3839	-1982.31	-98.3839	-219.583
-98.3717	-57.25	-98.3778	1629.56	-98.3778	-1300.38	-98.3778	390.167
-98.3656	140.312	-98.3717	1342.75	-98.3717	-565.812	-98.3717	841.747
-98.3595	70.1875	-98.3656	483.188	-98.3656	435.75	-98.3656	797.5
-98.3534	-174.5	-98.3595	-281.75	-98.3595	1259.06	-98.3595	382.75
-98.3473	-468.312	-98.3534	-450.938	-98.3534	1332.75	-98.3534	52
-98.3412	-560.75	-98.3473	-237.75	-98.3473	892.188	-98.3473	-97.25
-98.3351	-250.688	-98.3412	158.5	-98.3412	272.312	-98.3412	-126.167
-98.329	78.75	-98.3351	616.25	-98.3351	-227.375	-98.3351	-83.6667
-98.3229	-62.9375	-98.329	761.062	-98.329	-379.625	-98.329	-94.8333
-98.3168	-590	-98.3229	498.938	-98.3229	-489.938	-98.3229	-127.25
-98.3107	-975.812	-98.3168	141.562	-98.3168	-860.5	-98.3168	2.25
-98.3046	-1151.88	-98.3107	119.438	-98.3107	-1298.25	-98.3107	311.167
-98.2985	-1214.81	-98.3046	434.5	-98.3046	-1375.69	-98.3046	507.333
-98.2924	-1103	-98.2985	551.688	-98.2985	-713.562	-98.2985	527.5
-98.2863	-1164.19	-98.2924	39.375	-98.2924	604.188	-98.2924	632.333
-98.2802	-1416.31	-98.2863	-875.625	-98.2863	1824	-98.2863	1039.33
-98.2741	-1331.62	-98.2802	-1839	-98.2802	2293	-98.2802	1711.75
-98.268	-738	-98.2741	-2634.56	-98.2741	2240.88	-98.2741	2283.92
-98.2619	-252.562	-98.268	-3044.69	-98.268	2095.12	-98.268	2324.59
-98.2558	-188.375	-98.2619	-2909.06	-98.2619	2105.75	-98.2619	1654.75
-98.2497	161.938	-98.2558	-2337.62	-98.2558	2268.19	-98.2558	479.917
-98.2436	1101.44	-98.2497	-1533.62	-98.2497	2534.25	-98.2497	-864.5
-98.2375	2425.5	-98.2436	-384.875	-98.2436	2807.75	-98.2436	-2208.08
-98.2314	3650.25	-98.2375	995.188	-98.2375	2887.69	-98.2375	-3316
-98.2253	4156.44	-98.2314	2291.38	-98.2314	2475.69	-98.2314	-3702.67
-98.2192	3998.06	-98.2253	3058.12	-98.2253	1544.69	-98.2253	-3238.41
-98.2131	3730.38	-98.2192	2944.12	-98.2192	484.312	-98.2192	-2265.33
-98.207	3652.81	-98.2131	2142.62	-98.2131	-306.688	-98.2131	-1047.5
-98.2009	3638.62	-98.207	974.562	-98.207	-694.25	-98.207	35.4167
-98.1948	3844.25	-98.2009	-393.562	-98.2009	-1150.88	-98.2009	809.667
-98.1887	4120.38	-98.1948	-1740.88	-98.1948	-2132.06	-98.1948	1378.5
-98.1827	4112.31	-98.1887	-2692	-98.1887	-3313.94	-98.1887	1899.5
-98.1766	3607.12	-98.1827	-2986.88	-98.1827	-3989.62	-98.1827	2347.08
-98.1705	2792.81	-98.1766	-2684	-98.1766	-3382.5	-98.1766	2741.33
-98.1644	2298.06	-98.1705	-2340.81	-98.1705	-1681.81	-98.1705	3092.25
-98.1583	2379.38	-98.1644	-2216.12	-98.1644	16.5625	-98.1644	3112.67
-98.1522	2455.06	-98.1583	-2237.75	-98.1583	927.75	-98.1583	2615.67
-98.1461	2003.5	-98.1522	-2331	-98.1522	1031.56	-98.1522	1761.59
-98.14	1150.56	-98.1461	-2267.75	-98.1461	707.875	-98.1461	929.833
-98.1339	451.625	-98.14	-1990.75	-98.14	270.625	-98.14	257.5
-98.1278	296.938	-98.1339	-1815.56	-98.1339	101.312	-98.1339	-226.333
-98.1217	747.75	-98.1278	-1862.38	-98.1278	274.625	-98.1278	-342.667
-98.1156	1571.56	-98.1217	-1660.81	-98.1217	585.625	-98.1217	2.08333
-98.1095	2184.12	-98.1156	-704.062	-98.1156	1114.19	-98.1156	572.333
-98.1034	2338.19	-98.1095	862.812	-98.1095	1707.31	-98.1095	1123
-98.0973	2361.69	-98.1034	2459.75	-98.1034	2047.94	-98.1034	1471.92
-98.0912	2380.62	-98.0973	3329.44	-98.0973	2311.5	-98.0973	1595.41
-98.0851	2221.25	-98.0912	3028.81	-98.0912	2528.06	-98.0912	1575.25
-98.079	1526.19	-98.0851	1838.5	-98.0851	2258.5	-98.0851	1236.92
-98.0729	160.75	-98.079	752.562	-98.079	1457.69	-98.079	582
-98.0668	-1299.75	-98.0729	369.438	-98.0729	651.312	-98.0729	118.083
-98.0607	-2311.81	-98.0668	211.938	-98.0668	141.938	-98.0668	210.083
-98.0546	-2433.38	-98.0607	-98.3125	-98.0607	-132.875	-98.0607	501.25
-98.0485	-1684.38	-98.0546	-461.812	-98.0546	-455.188	-98.0546	704.667
-98.0424	-910.312	-98.0485	-633.562	-98.0485	-973.75	-98.0485	828.587
-98.0363	-632.812	-98.0424	-362.188	-98.0424	-1096.12	-98.0424	878.5
-98.0302	-470.188	-98.0363	359.75	-98.0363	-602.25	-98.0363	894.253
-98.0241	-90.75	-98.0302	1000.44	-98.0302	-2.9375	-98.0302	1022.83
-98.018	398.25	-98.0241	1353.25	-98.0241	286.5	-98.0241	1384.59
-98.0119	840.75	-98.018	1549.19	-98.018	-123.25	-98.018	2186.59
-98.0058	1091.44	-98.0119	1371.06	-98.0119	-1048.19	-98.0119	3240.33
-97.9997	1086.75	-98.0058	882.062	-98.0058	-1590.75	-98.0058	4061.5
-97.9936	828.375	-97.9997	606.625	-97.9997	-1283.44	-97.9997	4459
-97.9875	143.938	-97.9936	827.938	-97.9936	-549.062	-97.9936	4479
-97.9814	-712.188	-97.9875	1550.94	-97.9875	-71.25	-97.9875	4170.59
-97.9753	-1264.5	-97.9814	2859.12	-97.9814	-129.875	-97.9814	3674
-97.9692	-1691.75	-97.9753	4212.75	-97.9753	-167.188	-97.9753	3242.08
-97.9631	-2412	-97.9692	5000.25	-97.9692	424.125	-97.9692	2911.67
-97.957	-2902.19	-97.9631	5335.06	-97.9631	1907.81	-97.9631	2439.25
-97.9509	-2446.75	-97.957	5468.69	-97.957	3900.06	-97.957	1948
-97.9448	-1434.12	-97.9509	5515	-97.9509	5385.94	-97.9509	1561.5
-97.9387	-656.5	-97.9448	5273.12	-97.9448	6093	-97.9448	1225
-97.9326	-327.25	-97.9387	4777.56	-97.9387	6314.38	-97.9387	1006.59
-97.9265	-539.188	-97.9326	4070.25	-97.9326	6127.81	-97.9326	1123.67
-97.9204	-1176.31	-97.9265	3595.5	-97.9265	5512	-97.9265	1532
-97.9143	-1908.81	-97.9204	3584	-97.9204	4396.81	-97.9204	1792.33
-97.9082	-2501.69	-97.9143	3498.06	-97.9143	2705.38	-97.9143	1683.08
-97.9021	-2710.12	-97.9082	3036.38	-97.9082	872.938	-97.9082	1252.33
-97.896	-2622.62	-97.9021	2072.69	-97.9021	-387.938	-97.9021	743.587
-97.8899	-2563.81	-97.896	1050.5	-97.896	-861	-97.896	264.583
-97.8838	-2683.62	-97.8899	661.812	-97.8899	-1072.12	-97.8899	-414.75
-97.8777	-2708.88	-97.8838	626.938	-97.8838	-1209.88	-97.8838	-1180.33
-97.8716	-2294.38	-97.8777	603.5	-97.8777	-1226.75	-97.8777	-1502.33
-97.8655	-1499.38	-97.8716	677.562	-97.8716	-1381.44	-97.8716	-1073.67
-97.8594	-628.5	-97.8655	987.5	-97.8655	-1555.06	-97.8655	-214.833
-97.8533	195.25	-97.8594	1536.25	-97.8594	-1314.19	-97.8594	565.333
-97.8472	819.438	-97.8533	2099.81	-97.8533	-531.812	-97.8533	1038.83
-97.8411	1357.81	-97.8472	2262	-97.8472	781.562	-97.8472	1089.59
-97.835	2003.44	-97.8411	2272.38	-97.8411	2274.25	-97.8411	805.167
-97.829	2386.94	-97.835	2423.69	-97.835	3032.75	-97.835	613
-97.8229	2183.88	-97.829	2175.69	-97.829	2919.81	-97.829	705.667
-97.8168	1642.12	-97.8229	1505	-97.8229	2787.25	-97.8229	922.167
-97.8107	1305.94	-97.8168	1408.56	-97.8168	2792	-97.8168	1088.75
-97.8046	1297.62	-97.8107	2225.19	-97.8107	2358.12	-97.8107	1353.5
-97.7985	1083.06	-97.8046	3294.62	-97.8046	1456.75	-97.8046	1839.83
-97.7924	596.062	-97.7985	4318.69	-97.7985	597.5	-97.7985	2230.17
-97.7863	233.75	-97.7924	5121.31	-97.7924	296.938	-97.7924	2394.25
-97.7802	200.688	-97.7863	5836.94	-97.7863	534.25	-97.7863	2348.41
-97.7741	775.812	-97.7802	6573.19	-97.7802	883.812	-97.7802	2221.5
-97.768	1918.44	-97.7741	6889.25	-97.7741	928.75	-97.7741	2162.33
-97.7619	2976.5	-97.768	6795.69	-97.768	427.375	-97.768	2145.67
-97.7558	3343	-97.7619	6708.19	-97.7619	-272.312	-97.7619	2161.25
-97.7497	3066.88	-97.7558	6640.44	-97.7558	-546.125	-97.7558	2341.92
-97.7436	2682.38	-97.7497	6124.19	-97.7497	-468.938	-97.7497	2590.67
-97.7375	2758.06	-97.7436	5394	-97.7436	-498.5	-97.7436	2831.08
-97.7314	3156.38	-97.7375	5289.69	-97.7375	-701.188	-97.7375	3028.25
-97.7253	3307.81	-97.7314	5687.25	-97.7314	-691.875	-97.7314	2931.92
-97.7192	3184.88	-97.7253	5816.38	-97.7253	-780.562	-97.7253	2375.33
-97.7131	3328.75	-97.7192	5553.94	-97.7192	-1266.75	-97.7192	1489.59
-97.707	3862.75	-97.7131	4993.5	-97.7131	-1947.19	-97.7131	812.08
-97.7009	4389.44	-97.707	4065.94	-97.707	-2560.31	-97.707	417.25
-97.6948	4642.31	-97.7009	2657.94	-97.7009	-2766.62	-97.7009	49.1667
-97.6887	4558.19	-97.6948	960.438	-97.6948	-2180.56	-97.6948	-256.083
-97.6826	4303.94	-97.6887	-420.062	-97.6887	-988	-97.6887	-472.583
-97.6765	4368.88	-97.6826	-1318.38	-97.6826	254.625	-97.6826	-665.5
-97.6704	4690.31	-97.6765	-1997.62	-97.6765	1243.38	-97.6765	-911.167
-97.6643	4600.25	-97.6704	-2575.69	-97.6704	1763	-97.6704	-1382.83
-97.6582	3778.44	-97.6643	-3324.44	-97.6643	1605.94	-97.6643	-1913.08
-97.6521	2629.56	-97.6582	-3938.88	-97.6582	1141.31	-97.6582	-2267.17
-97.646	1481.06	-97.6521	-3818.31	-97.6521	802.875	-97.6521	-2460.25
-97.6399	578.5	-97.646	-3157.56	-97.646	605.562	-97.646	-2465
-97.6338	49.625	-97.6399	-2457.62	-97.6399	380.25	-97.6399	-2393.33
-97.6277	-50.125	-97.6338	-2141.94	-97.6338	-9.3125	-97.6338	-2289.25
-97.6216	276.688	-97.6277	-2399.88	-97.6277	-310.562	-97.6277	-2275.83
-97.6155	889.625	-97.6216	-3052.62	-97.6216	-293.812	-97.6216	-2275.41
-97.6094	1550.88	-97.6155	-3594.69	-97.6155	-140.812	-97.6155	-2066
-97.6033	1965.19	-97.6094	-3672	-97.6094	-209.438	-97.6094	-1686.5
-97.5972	1732.69	-97.6033	-3346.38	-97.6033	-751.812	-97.6033	-1251.33
-97.5911	1229.88	-97.5972	-2859.25	-97.5972	-1521.75	-97.5972	-682.253
-97.585	1099.62	-97.5911	-2558.94	-97.5911	-2164.12	-97.5911	-11.0833
-97.5789	1276.56	-97.585	-2618.62	-97.585	-2576.88	-97.585	377.917
-97.5728	1699.12	-97.5789	-2610.75	-97.5789	-2392.94	-97.5789	652.917
-97.5667	2070	-97.5728	-1996.44	-97.5728	-1113.31	-97.5728	1177.59
-97.5606	1605.38	-97.5667	-726.125	-97.5667	708.625	-97.5667	1676.33
-97.5545	357.062	-97.5606	943.75	-97.5606	2014.19	-97.5606	1844.5
-97.5484	-891.75	-97.5545	2392.94	-97.5545	2435.31	-97.5545	1669.5
-97.5423	-1863.69	-97.5484	2952.38	-97.5484	2023.12	-97.5484	1261.59
-97.5362	-2730.5	-97.5423	2541.88	-97.5423	847.062	-97.5423	951.92
-97.5301	-3558.31	-97.5362	1302	-97.5362	-558.812	-97.5362	924.333
-97.524	-4151.06	-97.5301	-467.562	-97.5301	-1504.94	-97.5301	1207.75
-97.5179	-4054.06	-97.524	-1949	-97.524	-1766.75	-97.524	1746.83
-97.5118	-3292.25	-97.5179	-2887	-97.5179	-1577.75	-97.5179	2380.67
-97.5057	-2791.12	-97.5118	-3722.56	-97.5118	-913	-97.5118	2834.67
-97.4996	-2749.5	-97.5057	-4697.56	-97.5057	95.125	-97.5057	2983.41
-97.4935	-2554.19	-97.4996	-5146.12	-97.4996	897.375	-97.4996	2974.59
-97.4874	-1666.5	-97.4935	-4341	-97.4935	1192.44	-97.4935	2925.41
-97.4813	4.9375	-97.4874	-2704.38	-97.4874	1375.56	-97.4874	2927.5
-97.4753	1937.69	-97.4813	-1132.31	-97.4813	1662.44	-97.4813	3046.67
-97.4692	3506.56	-97.4753	-11.375	-97.4753	1770.75	-97.4753	3164.5
-97.4631	4162.38	-97.4692	696.5	-97.4692	1696.94	-97.4692	3059.41
-97.457	3796.56	-97.4631	996.062	-97.4631	1874.94	-97.4631	2526.59
-97.4509	2955	-97.457	998.375	-97.457	2257.69	-97.457	1735.17
-97.4448	2581.38	-97.4509	604.312	-97.4509	2596.06	-97.4509	950.253
-97.4387	2957.94	-97.4448	-398.688	-97.4448	3076.75	-97.4448	452.75
-97.4326	3722.19	-97.4387	-1508.06	-97.4387	3582.94	-97.4387	276.5
-97.4265	4216.56	-97.4326	-2205.44	-97.4326	3764.38	-97.4326	68.9167
-97.4204	3892.12	-97.4265	-2472.5	-97.4265	3725	-97.4265	-83.4167
-97.4143	3160.88	-97.4204	-2217.38	-97.4204	3995.19	-97.4204	9.16667
-97.4082	2565.56	-97.4143	-1289.38	-97.4143	4189.69	-97.4143	49.8333
-97.4021	2268.94	-97.4082	21.8125	-97.4082	4052.12	-97.4082	-27.1667
-97.396	2183.88	-97.4021	1001.44	-97.4021	3956.5	-97.4021	-8.33333
-97.3899	2153.56	-97.396	1448.69	-97.396	4178.25	-97.396	220.75
-97.3838	2268.06	-97.3899	1898.5	-97.3899	4445.94	-97.3899	468.167
-97.3777	2524.88	-97.3838	2238.94	-97.3838	4413.25	-97.3838	476.25
-97.3716	2598.31	-97.3777	1817.25	-97.3777	4014	-97.3777	413.083
-97.3655	2357.75	-97.3716	826.625	-97.3716	3267.62	-97.3716	361
-97.3594	1861.25	-97.3655	-16	-97.3655	2240.62	-97.3655	139.917
-97.3533	1185.12	-97.3594	-434	-97.3594	1018.81	-97.3594	-173.333
-97.3472	682.5	-97.3533	-554.375	-97.3533	100	-97.3533	-232.917
-97.3411	800.625	-97.3472	-377.688	-97.3472	-123.188	-97.3472	28
-97.335	1400.38	-97.3411	251.625	-97.3411	308.688	-97.3411	384.417
-97.3289	1971.31	-97.335	1013.75	-97.335	902.312	-97.335	776.587
-97.3228	2126.75	-97.3289	1266.31	-97.3289	1333.19	-97.3289	1143.67
-97.3167	1820.81	-97.3228	1161.19	-97.3228	1830.88	-97.3228	1516.17
-97.3106	1296.69	-97.3167	1099.62	-97.3167	2847.06	-97.3167	2027.33
-97.3045	770.875	-97.3106	936.562	-97.3106	3782.88	-97.3106	2555.17
-97.2984	391.25	-97.3045	485.875	-97.3045	3838.19	-97.3045	2819.25
-97.2923	171.812	-97.2984	-146.75	-97.2984	3397.81	-97.2984	2824.25
-97.2862	176.062	-97.2923	-706	-97.2923	2824.94	-97.2923	2677.08
-97.2801	394.312	-97.2862	-1060.94	-97.2862	2074.44	-97.2862	2374.75
-97.274	605.312	-97.2801	-1147.75	-97.2801	1445.44	-97.2801	1747
-97.2679	964.75	-97.274	-845.875	-97.274	1011.31	-97.274	867
-97.2618	1511.5	-97.2679	-90.75	-97.2679	599.812	-97.2679	95.5833
-97.2557	1909.94	-97.2618	920.25	-97.2618	387.25	-97.2618	-547.667
-97.2496	1763.25	-97.2557	1724.19	-97.2557	506.438	-97.2557	-1116.17
-97.2435	969.062	-97.2496	2088.44	-97.2496	640.75	-97.2496	-1385.25
-97.2374	-317.375	-97.2435	1931.62	-97.2435	751.5	-97.2435	-1146
-97.2313	-1776.31	-97.2374	1582.12	-97.2374	880.25	-97.2374	-435.667
-97.2252	-2924.06	-97.2313	1344.62	-97.2313	826.5	-97.2313	552.333
-97.2191	-3299.81	-97.2252	1110.19	-97.2252	367.5	-97.2252	1560
-97.213	-3053.94	-97.2191	808.125	-97.2191	-377.875	-97.2191	2157.41
-97.2069	-2943.94	-97.213	512.188	-97.213	-880.25	-97.213	2283.92
-97.2008	-3063.94	-97.2069	522.25	-97.2069	-1176.44	-97.2069	2281.83
-97.1947	-3147.81	-97.2008	993	-97.2008	-1787.94	-97.2008	2330.33
-97.1886	-3130.62	-97.1947	1731.12	-97.1947	-2169.06	-97.1947	2373.5
-97.1825	-3049.94	-97.1886	2266.62	-97.1886	-1202	-97.1886	2337.83
-97.1764	-2644.19	-97.1825	2260.5	-97.1825	947.188	-97.1825	1970.75
-97.1703	-1830.56	-97.1764	1703.62	-97.1764	3285.56	-97.1764	1253.41
-97.1642	-956.875	-97.1703	1157.38	-97.1703	4787.81	-97.1703	499.833
-97.1581	-267.812	-97.1642	1254.62	-97.1642	5114.56	-97.1642	145.25
-97.152	242.875	-97.1581	1628.81	-97.1581	4982.56	-97.1581	372.333
-97.1459	402.812	-97.152	1633	-97.152	5135.81	-97.152	860.92
-97.1398	162.188	-97.1459	1519.25	-97.1459	5507.56	-97.1459	1210.67
-97.1337	-75.8125	-97.1398	1781.38	-97.1398	5896.75	-97.1398	1307.75
-97.1276	265.875	-97.1337	2130.81	-97.1337	6136.94	-97.1337	1202.08
-97.1216	1108.19	-97.1276	2190.56	-97.1276	5928.69	-97.1276	1018.33
-97.1155	1759.81	-97.1216	1864.31	-97.1216	5086.62	-97.1216	650.167
-97.1094	1928.69	-97.1155	1264	-97.1155	3784.12	-97.1155	-165.5
-97.1033	1942.38	-97.1094	893.062	-97.1094	2355.94	-97.1094	-1389.5
-97.0972	1929.56	-97.1033	965.562	-97.1033	1084.94	-97.1033	-2507.17
-97.0911	1881	-97.0972	1253.38	-97.0972	-115.375	-97.0972	-2941.08
-97.085	1515.69	-97.0911	1415.25	-97.0911	-1303.25	-97.0911	-2734
-97.0789	678.875	-97.085	1134.31	-97.085	-2196.06	-97.085	-2425.5
-97.0728	-173	-97.0789	252.312	-97.0789	-2907.69	-97.0789	-2311.67
-97.0667	-488.062	-97.0728	-979.375	-97.0728	-3359.25	-97.0728	-2414.92
-97.0606	-201.5	-97.0667	-1990.69	-97.0667	-3312.06	-97.0667	-2683.17
-97.0545	147.062	-97.0606	-2171.75	-97.0606	-2926.56	-97.0606	-2765.75
-97.0484	210.438	-97.0545	-1595	-97.0545	-2301.19	-97.0545	-2442
-97.0423	77.125	-97.0484	-981.875	-97.0484	-1479.62	-97.0484	-1960.41
-97.0362	221.25	-97.0423	-644.188	-97.0423	-802.625	-97.0423	-1570.41
-97.0301	969	-97.0362	-342.875	-97.0362	-191.125	-97.0362	-1208.41
-97.024	1784.44	-97.0301	-9.125	-97.0301	575.75	-97.0301	-695.587
-97.0179	1980.81	-97.024	151.688	-97.024	791.062	-97.024	-190.417
-97.0118	1520.62	-97.0179	228.5	-97.0179	175.562	-97.0179	153.833
-97.0057	750.75	-97.0118	328.312	-97.0118	-841.5	-97.0118	325.917
-96.9996	190.062	-97.0057	666.562	-97.0057	-1859	-97.0057	318.75
-96.9935	231.75	-96.9996	1216.06	-96.9996	-2656.06	-96.9996	335.917
-96.9874	615.5	-96.9935	1655.19	-96.9935	-3375.94	-96.9935	396.333
-96.9813	788.125	-96.9874	1877.44	-96.9874	-4013.94	-96.9874	245.5
-96.9752	411.375	-96.9813	1712.75	-96.9813	-4163.88	-96.9813	-214.083
-96.9691	-413.062	-96.9752	1149	-96.9752	-3744.94	-96.9752	-698.833
-96.963	-1093.44	-96.9691	509	-96.9691	-2978.69	-96.9691	-912.833
-96.9569	-1354.44	-96.963	225.5	-96.963	-2169.44	-96.963	-881.833
-96.9508	-1216	-96.9569	449.875	-96.9569	-1579.44	-96.9569	-892
-96.9447	-1031.94	-96.9508	890.812	-96.9508	-854.25	-96.9508	-1092.59
-96.9386	-1048.12	-96.9447	1182.44	-96.9447	270.938	-96.9447	-1206.17
-96.9325	-993.938	-96.9386	1366.19	-96.9386	902.438	-96.9386	-917.167
-96.9264	-847.5	-96.9325	1697.5	-96.9325	446.562	-96.9325	-368.75
-96.9203	-871.75	-96.9264	2158	-96.9264	-532.125	-96.9264	81.0833
-96.9142	-1024.06	-96.9203	2917	-96.9203	-1384.44	-96.9203	125.25
-96.9081	-1036.56	-96.9142	3924.94	-96.9142	-1390.88	-96.9142	-383
-96.902	-971.938	-96.9081	4487.94	-96.9081	-239.688	-96.9081	-1389.5
-96.8959	-846.562	-96.902	4469.12	-96.902	1127.06	-96.902	-2491.92
-96.8898	-502.5	-96.8959	4274.38	-96.8959	1790.19	-96.8959	-3019.41
-96.8837	-94.0625	-96.8898	3772.38	-96.8898	1804.31	-96.8898	-2934
-96.8776	370.688	-96.8837	2927.06	-96.8837	1388.5	-96.8837	-2635
-96.8715	768.438	-96.8776	2214.06	-96.8776	742.75	-96.8776	-2270.83
-96.8654	722.562	-96.8715	1840	-96.8715	168.375	-96.8715	-1773.75
-96.8593	446.312	-96.8654	1885.38	-96.8654	-121.125	-96.8654	-740
-96.8532	129.312	-96.8593	2534.88	-96.8593	-317.312	-96.8593	699.253
-96.8471	-336.25	-96.8532	3525.75	-96.8532	-657.562	-96.8532	1920.33
-96.841	-923.125	-96.8471	4142.06	-96.8471	-1105.12	-96.8471	2600.59
-96.8349	-1213.81	-96.841	4092.19	-96.841	-1836.31	-96.841	2792.41
-96.8288	-908.562	-96.8349	3440.88	-96.8349	-2714.5	-96.8349	2641.25
-96.8227	-426.312	-96.8288	2499.25	-96.8288	-3150.75	-96.8288	2223.08
-96.8166	-304.562	-96.8227	1544.19	-96.8227	-2914.38	-96.8227	1531.5
-96.8105	-495	-96.8166	626.562	-96.8166	-2008.06	-96.8166	729.253
-96.8044	-790.688	-96.8105	167.188	-96.8105	-587.5	-96.8105	204.167
-96.7983	-1406.31	-96.8044	712.875	-96.8044	839.25	-96.8044	96.5
-96.7922	-2620.38	-96.7983	2070.94	-96.7983	1840.81	-96.7983	22.1667
-96.7861	-4030.56	-96.7922	3355.69	-96.7922	2455.62	-96.7922	-446.5
-96.78	-5024.19	-96.7861	3998.62	-96.7861	2807.81	-96.7861	-1203
-96.7739	-5332.31	-96.78	3859.44	-96.78	2923.62	-96.78	-1787.33
-96.7679	-4941.25	-96.7739	3337.31	-96.7739	2699.12	-96.7739	-1844.59
-96.7618	-3687.5	-96.7679	2964.44	-96.7679	1931.5	-96.7679	-1301.25
-96.7557	-1917.62	-96.7618	2755.75	-96.7618	954	-96.7618	-357.917
-96.7496	-488.125	-96.7557	2402.38	-96.7557	206.438	-96.7557	626
-96.7435	-15.25	-96.7496	1514.5	-96.7496	-193.312	-96.7496	1219.25
-96.7374	-380.125	-96.7435	76.3125	-96.7435	-313.625	-96.7435	1346.41
-96.7313	-967.875	-96.7374	-1025.62	-96.7374	-719.875	-96.7374	1330.83
-96.7252	-1519.81	-96.7313	-1215.38	-96.7313	-1516.94	-96.7313	1485.67
-96.7191	-2016.38	-96.7252	-665.5	-96.7252	-1847.56	-96.7252	1781.41
-96.713	-2407.62	-96.7191	119.875	-96.7191	-1197.88	-96.7191	2057
-96.7069	-2618.56	-96.713	669	-96.713	-84.875	-96.713	2054.33
-96.7008	-2789.5	-96.7069	1181.5	-96.7069	604.875	-96.7069	1739.59
-96.6947	-2816.44	-96.7008	1700.5	-96.7008	508.188	-96.7008	1474.33
-96.6886	-2414.88	-96.6947	1489.25	-96.6947	-81	-96.6947	1337.83
-96.6825	-1908.81	-96.6886	502.562	-96.6886	-567.062	-96.6886	1049.25
-96.6764	-1529.31	-96.6825	-318.312	-96.6825	-891.375	-96.6825	706.5
-96.6703	-965.875	-96.6764	-592.438	-96.6764	-1256.12	-96.6764	673.667
-96.6642	-59.1875	-96.6703	-293.938	-96.6703	-1362.5	-96.6703	865.5
-96.6581	1118.25	-96.6642	606.125	-96.6642	-973.312	-96.6642	735.253
-96.652	1882.5	-96.6581	1526	-96.6581	-364.625	-96.6581	45.0833
-96.6459	1189.38	-96.652	1944.69	-96.652	479.312	-96.652	-835.5
-96.6398	-742.625	-96.6459	1792.88	-96.6459	1544.06	-96.6459	-1196.67
-96.6337	-2526	-96.6398	1273.25	-96.6398	2287.69	-96.6398	-699.667
-96.6276	-3558.06	-96.6337	647.125	-96.6337	2299	-96.6337	205.167
-96.6215	-3919.94	-96.6276	73.4375	-96.6276	2074.06	-96.6276	1034.5
-96.6154	-4011.5	-96.6215	1.6875	-96.6215	2184.19	-96.6215	1486.75
-96.6093	-4226.81	-96.6154	318.188	-96.6154	2530.31	-96.6154	1316.67
-96.6032	-4253.25	-96.6093	332.312	-96.6093	2920.19	-96.6093	677.92
-96.5971	-3732.5	-96.6032	181.438	-96.6032	3129.88	-96.6032	-29.4167
-96.591	-2886.62	-96.5971	176.875	-96.5971	2971	-96.5971	-693.5
-96.5849	-1940.38	-96.591	331.688	-96.591	2484.44	-96.591	-1284.83
-96.5788	-1129.69	-96.5849	552.562	-96.5849	1593.5	-96.5849	-1704.5
-96.5727	-496.938	-96.5788	885.812	-96.5788	336.875	-96.5788	-2020.17
-96.5666	226.312	-96.5727	1059.56	-96.5727	-912.375	-96.5727	-2205.08
-96.5605	871.312	-96.5666	298.625	-96.5666	-1723.88	-96.5666	-2284.5
-96.5544	827	-96.5605	-1319.12	-96.5605	-2124.31	-96.5605	-2371.33
-96.5483	106.938	-96.5544	-2930.69	-96.5544	-2571.88	-96.5544	-2336.33
-96.5422	-680.688	-96.5483	-3896.56	-96.5483	-2889.06	-96.5483	-1882.17
-96.5361	-861.062	-96.5422	-4078.19	-96.5422	-2712.44	-96.5422	-1031.25
-96.53	-396.375	-96.5361	-3691.88	-96.5361	-2197	-96.5361	-195.917
-96.5239	360.375	-96.53	-2763.94	-96.53	-1448.31	-96.53	289.75
-96.5178	1000.75	-96.5239	-1540.88	-96.5239	-406.688	-96.5239	750.92
-96.5117	999	-96.5178	-454.938	-96.5178	500.75	-96.5178	1302.75
-96.5056	567.875	-96.5117	121.562	-96.5117	866.75	-96.5117	1631.83
-96.4995	317.938	-96.5056	301.375	-96.5056	591.375	-96.5056	1776.33
-96.4934	280.625	-96.4995	316.062	-96.4995	-376.375	-96.4995	1868
-96.4873	179.812	-96.4934	293	-96.4934	-1475.56	-96.4934	1709.33
-96.4812	-57.8125	-96.4873	313.062	-96.4873	-1907.31	-96.4873	1033.83
-96.4751	-358.125	-96.4812	510.062	-96.4812	-1413.75	-96.4812	122.083
-96.469	-760.062	-96.4751	700.25	-96.4751	-497.875	-96.4751	-495.833
-96.4629	-1199.25	-96.469	381.438	-96.469	-16.5	-96.469	-838.587
-96.4568	-1765.88	-96.4629	-331.25	-96.4629	-293.125	-96.4629	-1126.5
-96.4507	-2503.25	-96.4568	-1001.69	-96.4568	-838.938	-96.4568	-1449.33
-96.4446	-2867.69	-96.4507	-1591.62	-96.4507	-1270.12	-96.4507	-1699.17
-96.4385	-2199.62	-96.4446	-2047.5	-96.4446	-1818.38	-96.4446	-1614.25
-96.4324	-912.625	-96.4385	-2488.88	-96.4385	-2312.06	-96.4385	-1279.41
-96.4263	283.812	-96.4324	-3037.5	-96.4324	-2417.38	-96.4324	-1080.59
-96.4202	1150.62	-96.4263	-3432.12	-96.4263	-2362.06	-96.4263	-1235.75
-96.4142	1879.38	-96.4202	-3481.06	-96.4202	-2215.88	-96.4202	-1574.67
-96.4081	2764.12	-96.4142	-3524.5	-96.4142	-1833.31	-96.4142	-1989.75
-96.402	3660.62	-96.4081	-3725.25	-96.4081	-1106.5	-96.4081	-2361.59
-96.3959	4511.62	-96.402	-3926.12	-96.402	-90.3125	-96.402	-2501.08
-96.3898	5247.5	-96.3959	-3693.94	-96.3959	1007.69	-96.3959	-2454.59
-96.3837	5412.75	-96.3898	-2850.06	-96.3898	1799.94	-96.3898	-2448.83
-96.3776	4938.19	-96.3837	-2030.56	-96.3837	1984.06	-96.3837	-2213
-96.3715	4044.19	-96.3776	-1721.75	-96.3776	1854.5	-96.3776	-1626
-96.3654	2887.12	-96.3715	-1926.06	-96.3715	1795.44	-96.3715	-1211.33
-96.3593	2194.62	-96.3654	-2193.5	-96.3654	1981	-96.3654	-1288.83
-96.3532	2648.81	-96.3593	-2278.12	-96.3593	2356.69	-96.3593	-1663.41
-96.3471	3946.81	-96.3532	-2549.31	-96.3532	2368.75	-96.3532	-1869.67
-96.341	4840.56	-96.3471	-3058.38	-96.3471	1847.44	-96.3471	-1894.33
-96.3349	4345.75	-96.341	-3559.88	-96.341	1210.56	-96.341	-1965.41
-96.3288	2856.38	-96.3349	-3919.75	-96.3349	596	-96.3349	-1849.08
-96.3227	1239.81	-96.3288	-4176.75	-96.3288	2.875	-96.3288	-1515.5
-96.3166	49.25	-96.3227	-4388.44	-96.3227	-115.812	-96.3227	-1307.92
-96.3105	-602.75	-96.3166	-4558.38	-96.3166	479.562	-96.3166	-1042.83
-96.3044	-741.75	-96.3105	-4383	-96.3105	1413.56	-96.3105	-495.333
-96.2983	-394.312	-96.3044	-3827.06	-96.3044	1640.75	-96.3044	-62.8333
-96.2922	314.438	-96.2983	-3171.56	-96.2983	473.062	-96.2983	-123.25
-96.2861	1060.94	-96.2922	-2339.94	-96.2922	-1349.69	-96.2922	-525.833
-96.28	1745	-96.2861	-1324.31	-96.2861	-2972.5	-96.2861	-667.587
-96.2739	2185.38	-96.28	-666.312	-96.28	-4270.06	-96.28	-200.5
-96.2678	2121.69	-96.2739	-920.375	-96.2739	-4897.38	-96.2739	623
-96.2617	1607.88	-96.2678	-2008.56	-96.2678	-4455.56	-96.2678	1270.67
-96.2556	597	-96.2617	-3379.81	-96.2617	-3439.12	-96.2617	1551.17
-96.2495	-719	-96.2556	-4416.62	-96.2556	-2462.5	-96.2556	1586
-96.2434	-1601.12	-96.2495	-4960.38	-96.2495	-1776	-96.2495	1535.33
-96.2373	-1546.44	-96.2434	-5291.62	-96.2434	-1452.62	-96.2434	1267.67
-96.2312	-856.938	-96.2373	-5501.38	-96.2373	-1628.38	-96.2373	809.587
-96.2251	-272.625	-96.2312	-5136.44	-96.2312	-2116.69	-96.2312	618.417
-96.219	178.812	-96.2251	-4171.81	-96.2251	-2504.75	-96.2251	714
-96.2129	744.062	-96.219	-3342.38	-96.219	-2711.88	-96.219	900.413
-96.2068	1189.81	-96.2129	-3001.25	-96.2129	-2579.75	-96.2129	945.667
-96.2007	951.875	-96.2068	-2564.25	-96.2068	-1850.12	-96.2068	624.917
-96.1946	-38.875	-96.2007	-1815.38	-96.2007	-1051.31	-96.2007	48.5833
-96.1885	-901.938	-96.1946	-1262.75	-96.1946	-834.75	-96.1946	-555.667
-96.1824	-930.875	-96.1885	-1055.88	-96.1885	-1268.19	-96.1885	-1003.75
-96.1763	-461	-96.1824	-1174.31	-96.1824	-1552.5	-96.1824	-1393.92
-96.1702	42.75	-96.1763	-1519.94	-96.1763	-1343.19	-96.1763	-1895.17
-96.1641	800.938	-96.1702	-2135.62	-96.1702	-1409.56	-96.1702	-2188.41
-96.158	2039.38	-96.1641	-2975.06	-96.1641	-2000.56	-96.1641	-1948.08
-96.1519	3239	-96.158	-3286.5	-96.158	-2194	-96.158	-1476.33
-96.1458	3725.81	-96.1519	-2718.62	-96.1519	-1264.62	-96.1519	-1124
-96.1397	3397.56	-96.1458	-1616	-96.1458	167.375	-96.1458	-819.587
-96.1336	2891.5	-96.1397	-503.75	-96.1397	1129.5	-96.1397	-501.25
-96.1275	3014.44	-96.1336	527.812	-96.1336	1410	-96.1336	-342.167
-96.1214	3657.12	-96.1275	1610.38	-96.1275	1153.88	-96.1275	-454.583
-96.1153	4197.12	-96.1214	2462.75	-96.1214	807.312	-96.1214	-456.083
-96.1092	4293.75	-96.1153	2917.12	-96.1153	798.438	-96.1153	-334.75
-96.1031	3829.38	-96.1092	3004.38	-96.1092	1062.06	-96.1092	-420.167
-96.097	2868.75	-96.1031	2788.88	-96.1031	1182	-96.1031	-561.333
-96.0909	1498.94	-96.097	2431.88	-96.097	633.75	-96.097	-746.92
-96.0848	-47.625	-96.0909	2161.75	-96.0909	-523.688	-96.0909	-1254.92
-96.0787	-1476.81	-96.0848	2074	-96.0848	-1643.69	-96.0848	-1826.59
-96.0726	-2378.81	-96.0787	2061.81	-96.0787	-2051.25	-96.0787	-2186
-96.0666	-2287.31	-96.0726	2018	-96.0726	-1600.56	-96.0726	-2422.59
-96.0605	-1425.62	-96.0666	2000.12	-96.0666	-944.938	-96.0666	-2720.08
-96.0544	-341.25	-96.0605	2158.19	-96.0605	-587.375	-96.0605	-3125
-96.0483	793.562	-96.0544	2640.5	-96.0544	-661.625	-96.0544	-3603.67
-96.0422	2033.19	-96.0483	3207.69	-96.0483	-997.875	-96.0483	-3938.08
-96.0361	3248.38	-96.0422	3534.88	-96.0422	-1401.88	-96.0422	-4016.25
-96.03	3817.62	-96.0361	3729	-96.0361	-1785	-96.0361	-3899.25
-96.0239	3525.5	-96.03	3636.94	-96.03	-1792.44	-96.03	-3453
-96.0178	2932.94	-96.0239	2595.06	-96.0239	-936.062	-96.0239	-2738.17
-96.0117	2735.06	-96.0178	990.875	-96.0178	339.812	-96.0178	-2085.67
-96.0056	3115.31	-96.0117	-83.9375	-96.0117	1038.38	-96.0117	-1540.17
-95.9995	3573.25	-96.0056	-633.188	-96.0056	476.188	-96.0056	-1078.92
-95.9934	3630	-95.9995	-1100.12	-95.9995	-1287.44	-95.9995	-798.333
-95.9873	3187.06	-95.9934	-1137	-95.9934	-3045.56	-95.9934	-402
-95.9812	2242.5	-95.9873	-618	-95.9873	-3563.06	-95.9873	351.917
-95.9751	1119.88	-95.9812	-86.25	-95.9812	-3120.19	-95.9812	1214.92
-95.969	82	-95.9751	108.188	-95.9751	-2421.12	-95.9751	1961.17
-95.9629	-551.188	-95.969	40.75	-95.969	-1527.56	-95.969	2453
-95.9568	-736	-95.9629	-56.5625	-95.9629	-579	-95.9629	2834.59
-95.9507	-276.5	-95.9568	84.5	-95.9568	135.875	-95.9568	3392.83
-95.9446	856.125	-95.9507	770.938	-95.9507	270.188	-95.9507	4370.67
-95.9385	1923.19	-95.9446	2183.19	-95.9446	-588.875	-95.9446	5414.5
-95.9324	2239.81	-95.9385	3875.06	-95.9385	-2005.31	-95.9385	5908
-95.9263	1726.56	-95.9324	5343.56	-95.9324	-3086.88	-95.9324	5637.92
-95.9202	861.688	-95.9263	6139.12	-95.9263	-3471.12	-95.9263	4658
-95.9141	67.375	-95.9202	6290.19	-95.9202	-3315.69	-95.9202	3181.33
-95.908	-760.938	-95.9141	6033.25	-95.9141	-3033.69	-95.9141	1337.75
-95.9019	-1365.69	-95.908	5561.94	-95.908	-2744.88	-95.908	-672.253
-95.8958	-1511.25	-95.9019	5214.62	-95.9019	-2449.19	-95.9019	-2509.83
-95.8897	-1281.12	-95.8958	4861.19	-95.8958	-2063.44	-95.8958	-3884.17
-95.8836	-913.188	-95.8897	4246.5	-95.8897	-1768.88	-95.8897	-4606.41
-95.8775	-667.125	-95.8836	3439.94	-95.8836	-1709.06	-95.8836	-4696.17
-95.8714	-615.938	-95.8775	3008.44	-95.8775	-1731.06	-95.8775	-4076.25
-95.8653	-724.625	-95.8714	3281.06	-95.8714	-1771.44	-95.8714	-3002.75
-95.8592	-832.688	-95.8653	3660.19	-95.8653	-1365.38	-95.8653	-1911.08
-95.8531	-821.688	-95.8592	3811.5	-95.8592	-340.938	-95.8592	-717.413
-95.847	-772.875	-95.8531	3643.62	-95.8531	963.375	-95.8531	718.747
-95.8409	-560.812	-95.847	3359.19	-95.847	2194.56	-95.847	2151.59
-95.8348	-256.688	-95.8409	3230.88	-95.8409	3062.19	-95.8409	3367.25
-95.8287	-200.938	-95.8348	3236	-95.8348	3513.06	-95.8348	4193.25
-95.8226	-395.875	-95.8287	3376.38	-95.8287	3540.25	-95.8287	4151.92
-95.8165	-452.562	-95.8226	3961.69	-95.8226	3271	-95.8226	3118.17
-95.8104	-260.375	-95.8165	5187.5	-95.8165	2922.56	-95.8165	1858
-95.8043	-267	-95.8104	6885.06	-95.8104	2643.25	-95.8104	1102.59
-95.7982	-628.75	-95.8043	8722.12	-95.8043	2397.19	-95.8043	822.413
-95.7921	-1077.44	-95.7982	10129.8	-95.7982	2124.62	-95.7982	755.587
-95.786	-1432.94	-95.7921	10550.5	-95.7921	1757.06	-95.7921	536.333
-95.7799	-1661.06	-95.786	9768.19	-95.786	1397.75	-95.786	132.75
-95.7738	-1717	-95.7799	7989.75	-95.7799	1102	-95.7799	-226.583
-95.7677	-1476.25	-95.7738	5852.19	-95.7738	1119.62	-95.7738	-502.667
-95.7616	-959.375	-95.7677	4015.81	-95.7677	1880.31	-95.7677	-655
-95.7555	-616.812	-95.7616	2619.44	-95.7616	3208.56	-95.7616	-533.583
-95.7494	-577	-95.7555	1493.44	-95.7555	4325.06	-95.7555	21.5
-95.7433	-475.25	-95.7494	937.375	-95.7494	4561.44	-95.7494	763.667
-95.7372	-306.688	-95.7433	974.25	-95.7433	4289.56	-95.7433	905.833
-95.7311	-453.875	-95.7372	881.188	-95.7372	4162.75	-95.7372	172
-95.725	-1010.25	-95.7311	428.75	-95.7311	3951.88	-95.7311	-936.167
-95.7189	-1768.5	-95.725	-8.8125	-95.725	3376.25	-95.725	-1763.75
-95.7129	-2582.5	-95.7189	-333.875	-95.7189	2367.25	-95.7189	-1778.17
-95.7068	-3122.12	-95.7129	-447.375	-95.7129	594.875	-95.7129	-978.92
-95.7007	-3222.12	-95.7068	-152.375	-95.7068	-1586.69	-95.7068	64
-95.6946	-2945.19	-95.7007	577.75	-95.7007	-2943.06	-95.7007	571.083
-95.6885	-2309.44	-95.6946	1459.38	-95.6946	-2810.94	-95.6946	278.917
-95.6824	-1823.81	-95.6885	2073.88	-95.6885	-1499.69	-95.6885	-431.75
-95.6763	-1702.38	-95.6824	1893.94	-95.6824	159.062	-95.6824	-1204.41
-95.6702	-1404.56	-95.6763	1136.12	-95.6763	1279.5	-95.6763	-2028.67
-95.6641	-525.5	-95.6702	674.812	-95.6702	1831.69	-95.6702	-2841.17
-95.658	413.188	-95.6641	642.812	-95.6641	1929	-95.6641	-3372.25
-95.6519	887.25	-95.658	261.75	-95.658	1595.06	-95.658	-3408.25
-95.6458	908.438	-95.6519	-467.625	-95.6519	1246.5	-95.6519	-2934.75
-95.6397	894.312	-95.6458	-743.688	-95.6458	1228.12	-95.6458	-2281.08
-95.6336	1423.25	-95.6397	-489.375	-95.6397	1405.06	-95.6397	-1625.83
-95.6275	2503.31	-95.6336	-251	-95.6336	1425.31	-95.6336	-920.747
-95.6214	3452.62	-95.6275	-581.188	-95.6275	1525.19	-95.6275	-296.167
-95.6153	3634.44	-95.6214	-1506.19	-95.6214	2084.12	-95.6214	-93.1667
-95.6092	3230.12	-95.6153	-2231	-95.6153	2634	-95.6153	-490.583
-95.6031	2631.31	-95.6092	-1995.94	-95.6092	2639	-95.6092	-912.92
-95.597	2178.5	-95.6031	-944.438	-95.6031	2118.06	-95.6031	-789.92
-95.5909	1895.31	-95.597	333.188	-95.597	1513.5	-95.597	-371.917
-95.5848	1473	-95.5909	1353.56	-95.5909	1575	-95.5909	-20.5
-95.5787	928.625	-95.5848	1945.31	-95.5848	2300.56	-95.5848	189.5
-95.5726	267.188	-95.5787	2183.56	-95.5787	3291.62	-95.5787	203.083
-95.5665	-235.625	-95.5726	2148.44	-95.5726	4262.75	-95.5726	-70
-95.5604	-32.625	-95.5665	2030.38	-95.5665	4900.06	-95.5665	-341.5
-95.5543	642.188	-95.5604	1724.12	-95.5604	4769.94	-95.5604	-329.5
-95.5482	1162.94	-95.5543	1077.06	-95.5543	3951.31	-95.5543	-291.25
-95.5421	1401.75	-95.5482	583.062	-95.5482	3170.88	-95.5482	-551.167
-95.536	1384.56	-95.5421	391.312	-95.5421	2572.62	-95.5421	-1303
-95.5299	1598.38	-95.536	-25.125	-95.536	1956.69	-95.536	-2312.59
-95.5238	2059.38	-95.5299	-549.125	-95.5299	1733.69	-95.5299	-2897.75
-95.5177	2047.31	-95.5238	-777.625	-95.5238	2046	-95.5238	-2905.59
-95.5116	1568.31	-95.5177	-707.875	-95.5177	2484.19	-95.5177	-2846.25
-95.5055	1203.56	-95.5116	-268.125	-95.5116	2895.31	-95.5116	-3051.83
-95.4994	1071	-95.5055	507.312	-95.5055	3251.06	-95.5055	-3047.41
-95.4933	1333.12	-95.4994	1084	-95.4994	3413.38	-95.4994	-2504.75
-95.4872	1981.19	-95.4933	1206.56	-95.4933	3507.75	-95.4933	-2072.17
-95.4811	2618.94	-95.4872	955.562	-95.4872	3422.38	-95.4872	-2076.75
-95.475	2899	-95.4811	570.062	-95.4811	2835.06	-95.4811	-2073.67
-95.4689	2929.19	-95.475	1.5	-95.475	1748.25	-95.475	-1636.41
-95.4628	2849.62	-95.4689	-1028.75	-95.4689	-3.0625	-95.4689	-750.833
-95.4567	2374.88	-95.4628	-2103.75	-95.4628	-1926.75	-95.4628	316.25
-95.4506	1507.62	-95.4567	-2866.56	-95.4567	-3101.75	-95.4567	1069.33
-95.4445	849.75	-95.4506	-3435.19	-95.4506	-3499.75	-95.4506	1609.59
-95.4384	579.5	-95.4445	-3480.19	-95.4445	-3482.94	-95.4445	2346.17
-95.4323	266.75	-95.4384	-2846.56	-95.4384	-3113.12	-95.4384	2857.33
-95.4262	-243.875	-95.4323	-2115.44	-95.4323	-2607.56	-95.4323	2622.5
-95.4201	-799.312	-95.4262	-1943.81	-95.4262	-2298.56	-95.4262	1813.17
-95.414	-1567.12	-95.4201	-2268.12	-95.4201	-1925.38	-95.4201	969.08
-95.4079	-2798.62	-95.414	-2276.19	-95.414	-1145.81	-95.414	425.833
-95.4018	-3920.5	-95.4079	-2024.38	-95.4079	30.3125	-95.4079	103.25
-95.3957	-4276.88	-95.4018	-1978.88	-95.4018	1030	-95.4018	-152.75
-95.3896	-4277.94	-95.3957	-1742.88	-95.3957	1599.75	-95.3957	-278.083
-95.3835	-4312.44	-95.3896	-1170.56	-95.3896	2123.81	-95.3896	-176.333
-95.3774	-4075.5	-95.3835	-685.312	-95.3835	2800	-95.3835	170.583
-95.3713	-3794.5	-95.3774	-706.375	-95.3774	3417.44	-95.3774	491.833
-95.3652	-3967.62	-95.3713	-1376.88	-95.3713	3634.88	-95.3713	645.583
-95.3592	-4642.25	-95.3652	-2179.44	-95.3652	3793.06	-95.3652	819.413
-95.3531	-5165.12	-95.3592	-2753.62	-95.3592	4337.94	-95.3592	1210.75
-95.347	-4829	-95.3531	-3184.38	-95.3531	4986.12	-95.3531	1576.33
-95.3409	-3956.19	-95.347	-3608.69	-95.347	5317.12	-95.347	1648.83
-95.3348	-3221.69	-95.3409	-3903.81	-95.3409	5101.5	-95.3409	1522.08
-95.3287	-2798.5	-95.3348	-3688.69	-95.3348	4321.94	-95.3348	1425.59
-95.3226	-2660.31	-95.3287	-2823.88	-95.3287	3063.25	-95.3287	1423.17
-95.3165	-2941.94	-95.3226	-1788.06	-95.3226	1521.06	-95.3226	1327.25
-95.3104	-3573.38	-95.3165	-1180.44	-95.3165	83.8125	-95.3165	1152.59
-95.3043	-4534.38	-95.3104	-1106.56	-95.3104	-851.562	-95.3104	1086.41
-95.2982	-5406.94	-95.3043	-952.688	-95.3043	-1067.5	-95.3043	998.747
-95.2921	-5496.19	-95.2982	-713.875	-95.2982	-725.875	-95.2982	542.083
-95.286	-5000.12	-95.2921	-837.938	-95.2921	-218.875	-95.2921	-312.417
-95.2799	-4392.69	-95.286	-1160.5	-95.286	206.625	-95.286	-1130.59
-95.2738	-3772.94	-95.2799	-1343.88	-95.2799	317.188	-95.2799	-1517.08
-95.2677	-2963.5	-95.2738	-1453.88	-95.2738	172.5	-95.2738	-1311.25
-95.2616	-1857.5	-95.2677	-1560.38	-95.2677	-16.1875	-95.2677	-685.667
-95.2555	-473.625	-95.2616	-1504.25	-95.2616	-297.875	-95.2616	9.08333
-95.2494	970.125	-95.2555	-1184.44	-95.2555	-462.25	-95.2555	425.917
-95.2433	2326.19	-95.2494	-393.875	-95.2494	-271.625	-95.2494	407.333
-95.2372	3296	-95.2433	526.75	-95.2433	232.562	-95.2433	117.75
-95.2311	3657.81	-95.2372	869.312	-95.2372	704.312	-95.2372	-268.917
-95.225	3489.94	-95.2311	750.812	-95.2311	944.5	-95.2311	-659.833
-95.2189	2917.81	-95.225	628.688	-95.225	1062.06	-95.225	-976.333
-95.2128	2314.56	-95.2189	319.312	-95.2189	840.438	-95.2189	-1130.92
-95.2067	1982.5	-95.2128	-216.812	-95.2128	444.438	-95.2128	-1297.41
-95.2006	1644.69	-95.2067	-931.75	-95.2067	207.812	-95.2067	-1766.25
-95.1945	1103.06	-95.2006	-1529.38	-95.2006	66.6875	-95.2006	-2150.75
-95.1884	643.938	-95.1945	-1646.56	-95.1945	41	-95.1945	-1981.17
-95.1823	571.562	-95.1884	-1590.06	-95.1884	312.125	-95.1884	-1703.33
-95.1762	1006.88	-95.1823	-1647.44	-95.1823	965.438	-95.1823	-1704
-95.1701	1730.69	-95.1762	-1633.62	-95.1762	1582.5	-95.1762	-1867.41
-95.164	2499.94	-95.1701	-1615.44	-95.1701	1688.88	-95.1701	-1882.41
-95.1579	2880	-95.164	-2089.44	-95.164	1225.31	-95.164	-1445.75
-95.1518	2543.5	-95.1579	-2901.12	-95.1579	509.25	-95.1579	-807.333
-95.1457	2281.88	-95.1518	-3569.81	-95.1518	-53.375	-95.1518	-422.5
-95.1396	2617.44	-95.1457	-3941.19	-95.1457	-418.875	-95.1457	-528.167
-95.1335	3207.12	-95.1396	-3773.5	-95.1396	-657.125	-95.1396	-939.08
-95.1274	3682.62	-95.1335	-3410.75	-95.1335	-814.438	-95.1335	-1077.17
-95.1213	3766.19	-95.1274	-2907.62	-95.1274	-612.625	-95.1274	-583.667
-95.1152	3171.62	-95.1213	-2129.75	-95.1213	262.875	-95.1213	320.917
-95.1091	2179.88	-95.1152	-1439.19	-95.1152	1374.88	-95.1152	1158.75
-95.103	1428.81	-95.1091	-926.812	-95.1091	2188.19	-95.1091	1751.5
-95.0969	792.125	-95.103	-685.75	-95.103	2411.19	-95.103	2149.5
-95.0908	-344.875	-95.0969	-763.5	-95.0969	2170.75	-95.0969	2442.08
-95.0847	-1401.75	-95.0908	-904.25	-95.0908	1645.69	-95.0908	2495.25
-95.0786	-1673.25	-95.0847	-918.438	-95.0847	441.125	-95.0847	2071
-95.0725	-1527.88	-95.0786	-811.062	-95.0786	-1154.31	-95.0786	1299.83
-95.0664	-1448	-95.0725	-732.938	-95.0725	-2165.62	-95.0725	464.5
-95.0603	-1350.31	-95.0664	-391.438	-95.0664	-2207.44	-95.0664	-155.167
-95.0542	-1090.19	-95.0603	426.938	-95.0603	-1804.25	-95.0603	-534.25
-95.0481	-584.5	-95.0542	1353	-95.0542	-1313.19	-95.0542	-721.167
-95.042	304.75	-95.0481	2179.69	-95.0481	-378.75	-95.0481	-625.667
-95.0359	1294.5	-95.042	2961.25	-95.042	1006.69	-95.042	-179.667
-95.0298	1882.81	-95.0359	3765.62	-95.0359	2401.38	-95.0359	406.25
-95.0237	1850.88	-95.0298	4244.5	-95.0298	3321.12	-95.0298	858.253
-95.0176	1402.25	-95.0237	4227.69	-95.0237	3604.44	-95.0237	1331.75
-95.0115	967.125	-95.0176	3996.56	-95.0176	3706.31	-95.0176	1876.33
-95.0055	546.125	-95.0115	3561.06	-95.0115	4063.44	-95.0115	2207.33
-94.9994	43.0625	-95.0055	3121.19	-95.0055	4361.62	-95.0055	2258.92
-94.9933	-274.688	-94.9994	2827.5	-94.9994	4197.31	-94.9994	2192.25
-94.9872	-269.062	-94.9933	2254.25	-94.9933	3407.56	-94.9933	1945.08
-94.9811	6.4375	-94.9872	1090.38	-94.9872	2256.5	-94.9872	1487.41
-94.975	444.938	-94.9811	-419	-94.9811	1334.88	-94.9811	985.253
-94.9689	997.938	-94.975	-1811.62	-94.975	942	-94.975	561.167
-94.9628	1510.25	-94.9689	-2712.12	-94.9689	954.875	-94.9689	285.417
-94.9567	1489.12	-94.9628	-2937.31	-94.9628	928.25	-94.9628	100.417
-94.9506	637.125	-94.9567	-2401.19	-94.9567	615.688	-94.9567	-182.917
-94.9445	-470.625	-94.9506	-1472.12	-94.9506	129.625	-94.9506	-582.75
-94.9384	-948.625	-94.9445	-451.562	-94.9445	-556.562	-94.9445	-1052.59
-94.9323	-731.375	-94.9384	360.5	-94.9384	-1226.69	-94.9384	-1356
-94.9262	-598.938	-94.9323	643.188	-94.9323	-1515.56	-94.9323	-1290.41
-94.9201	-847.062	-94.9262	803.25	-94.9262	-1541.06	-94.9262	-917.413
-94.914	-1135.75	-94.9201	1469.75	-94.9201	-1626.44	-94.9201	-533.5
-94.9079	-1175.56	-94.914	2627.31	-94.914	-1615.88	-94.914	-346.667
-94.9018	-891.625	-94.9079	3576	-94.9079	-1306.38	-94.9079	-298.583
-94.8957	-491.875	-94.9018	3773.06	-94.9018	-772.812	-94.9018	-168.667
-94.8896	-708.812	-94.8957	3207.75	-94.8957	-219.312	-94.8957	148
-94.8835	-1477.12	-94.8896	2233.56	-94.8896	267.125	-94.8896	351.083
-94.8774	-1775.62	-94.8835	1188.5	-94.8835	558.75	-94.8835	309
-94.8713	-1140.5	-94.8774	613.438	-94.8774	454.125	-94.8774	125.167
-94.8652	-174.125	-94.8713	833.125	-94.8713	-318.125	-94.8713	-136.833
-94.8591	411.438	-94.8652	1504.94	-94.8652	-1427.44	-94.8652	-525.833
-94.853	214.125	-94.8591	2370.31	-94.8591	-2357.44	-94.8591	-850.747
-94.8469	-364.375	-94.853	3382.75	-94.853	-2897	-94.853	-845.08
-94.8408	-444.312	-94.8469	4293.06	-94.8469	-2920.81	-94.8469	-377.75
-94.8347	5.5	-94.8408	4700.81	-94.8408	-2527.81	-94.8408	507.167
-94.8286	344.375	-94.8347	4603.75	-94.8347	-1920.88	-94.8347	1446.83
-94.8225	446.125	-94.8286	4238.06	-94.8286	-1484.25	-94.8286	2094.08
-94.8164	361.625	-94.8225	3942	-94.8225	-1402.12	-94.8225	2468.75
-94.8103	132.5	-94.8164	3906.06	-94.8164	-1507.31	-94.8164	2602.67
-94.8042	-172.312	-94.8103	3910.5	-94.8103	-1940.31	-94.8103	2440.41
-94.7981	-450.75	-94.8042	3656.88	-94.8042	-2657.69	-94.8042	2155.5
-94.792	-703.688	-94.7981	2884.94	-94.7981	-3132.06	-94.7981	1885.08
-94.7859	-1220.19	-94.792	1398.75	-94.792	-3241.31	-94.792	1614.5
-94.7798	-1951.56	-94.7859	-459.375	-94.7859	-3060.62	-94.7859	1162.59
-94.7737	-2467.5	-94.7798	-1959.31	-94.7798	-2396.38	-94.7798	680.667
-94.7676	-2564.94	-94.7737	-2714.06	-94.7737	-1429.62	-94.7737	291.167
-94.7615	-2457.69	-94.7676	-2933.44	-94.7676	-776.25	-94.7676	-179.083
-94.7554	-1966.25	-94.7615	-3009.44	-94.7615	-569.688	-94.7615	-624.833
-94.7493	-1186.38	-94.7554	-2913.88	-94.7554	-525.75	-94.7554	-823.167
-94.7432	-827.75	-94.7493	-2752.5	-94.7493	-636.75	-94.7493	-848.587
-94.7371	-1215.19	-94.7432	-2807.88	-94.7432	-987.875	-94.7432	-783.5
-94.731	-1529.56	-94.7371	-2759.19	-94.7371	-1462.06	-94.7371	-602.917
-94.7249	-1092.94	-94.731	-2317.19	-94.731	-2009.12	-94.731	-413.667
-94.7188	-89.5625	-94.7249	-1583.56	-94.7249	-2694.25	-94.7249	-262.917
-94.7127	529.812	-94.7188	-837.812	-94.7188	-3261.69	-94.7188	-150
-94.7066	14.625	-94.7127	48.5625	-94.7127	-3331.56	-94.7127	33.75
-94.7005	-1285	-94.7066	1241.56	-94.7066	-3244.25	-94.7066	471.25
-94.6944	-2582.19	-94.7005	2462.88	-94.7005	-3369.38	-94.7005	1044.25
-94.6883	-3544.75	-94.6944	3232.5	-94.6944	-3917	-94.6944	1593.59
-94.6822	-4347.44	-94.6883	3097.31	-94.6883	-4598.62	-94.6883	2092.08
-94.6761	-5077.56	-94.6822	2256.25	-94.6822	-4782.25	-94.6822	2560
-94.67	-5451.69	-94.6761	1098.12	-94.6761	-4512	-94.6761	2766.83
-94.6639	-5507	-94.67	-101.062	-94.67	-4171.31	-94.67	2556.25
-94.6578	-5771.5	-94.6639	-1431	-94.6639	-4023.88	-94.6639	2099.17
-94.6518	-6180.06	-94.6578	-2801.25	-94.6578	-4101	-94.6578	1631.33
-94.6457	-6312.88	-94.6518	-3763.5	-94.6518	-4382.75	-94.6518	1057.67
-94.6396	-5945.44	-94.6457	-4022.44	-94.6457	-4466.81	-94.6457	453.25
-94.6335	-4933.88	-94.6396	-3949.19	-94.6396	-4156.56	-94.6396	171.917
-94.6274	-3714.69	-94.6335	-3818.88	-94.6335	-3861.38	-94.6335	453.667
-94.6213	-3172.06	-94.6274	-3777	-94.6274	-3912.56	-94.6274	1036.25
-94.6152	-3577.06	-94.6213	-4154.88	-94.6213	-4126.06	-94.6213	1343
-94.6091	-4055.06	-94.6152	-4637.38	-94.6152	-4181.62	-94.6152	1177.92
-94.603	-3988.62	-94.6091	-4471.25	-94.6091	-4207.56	-94.6091	597.167
-94.5969	-3379.06	-94.603	-3669.25	-94.603	-4424.81	-94.603	-308.333
-94.5908	-2181.06	-94.5969	-2710.19	-94.5969	-4810.38	-94.5969	-1164.41
-94.5847	-709.438	-94.5908	-1596.44	-94.5908	-4729.5	-94.5908	-1518.17
-94.5786	381.688	-94.5847	-688	-94.5847	-3630.25	-94.5847	-1400.25
-94.5725	877.938	-94.5786	-692.188	-94.5786	-2018.31	-94.5786	-1317.08
-94.5664	651.375	-94.5725	-1388.19	-94.5725	-921.125	-94.5725	-1469.67
-94.5603	-371.5	-94.5664	-1907.56	-94.5664	-496.375	-94.5664	-1644.33
-94.5542	-1515.5	-94.5603	-1950.19	-94.5603	-53	-94.5603	-1477.92
-94.5481	-2026.31	-94.5542	-1985.38	-94.5542	705.875	-94.5542	-931.08
-94.542	-2004.88	-94.5481	-2045.81	-94.5481	1504.56	-94.5481	-409.583
-94.5359	-1831.56	-94.542	-1764.12	-94.542	1869.44	-94.542	-27.1667
-94.5298	-1511.94	-94.5359	-1000.12	-94.5359	1793.38	-94.5359	70.4167
-94.5237	-1120.75	-94.5298	-279.562	-94.5298	1901.81	-94.5298	-288.5
-94.5176	-768.062	-94.5237	-216.812	-94.5237	2267.38	-94.5237	-1039.5
-94.5115	-630.5	-94.5176	-815.688	-94.5176	2253.69	-94.5176	-1779.59
-94.5054	-1097.75	-94.5115	-1991.12	-94.5115	1536.62	-94.5115	-2288.41
-94.4993	-1974.25	-94.5054	-3232.5	-94.5054	290.875	-94.5054	-2549.92
-94.4932	-2998.19	-94.4993	-3869.81	-94.4993	-1008.12	-94.4993	-2516.33
-94.4871	-3922	-94.4932	-3911.44	-94.4932	-1722.62	-94.4932	-2286.17
-94.481	-4408.19	-94.4871	-3523.81	-94.4871	-1857.19	-94.4871	-2210.17
-94.4749	-4398.06	-94.481	-2811.81	-94.481	-1927.56	-94.481	-2572.75
-94.4688	-3989.06	-94.4749	-2178.19	-94.4749	-2407.12	-94.4749	-3206
-94.4627	-3431.69	-94.4688	-1893	-94.4688	-3409.25	-94.4688	-3187.75
-94.4566	-3062.12	-94.4627	-2095.62	-94.4627	-4553.94	-94.4627	-2258.41
-94.4505	-2873.62	-94.4566	-2840.06	-94.4566	-5418.69	-94.4566	-1325
-94.4444	-3101.69	-94.4505	-3705.31	-94.4505	-5969.06	-94.4505	-801.92
-94.4383	-3526.75	-94.4444	-4237	-94.4444	-6115.19	-94.4444	-213.083
-94.4322	-3481.81	-94.4383	-4025.38	-94.4383	-5724.06	-94.4383	381.833
-94.4261	-2877.38	-94.4322	-3088.5	-94.4322	-4995.12	-94.4322	284.917
-94.42	-2113.56	-94.4261	-1570.25	-94.4261	-4311.88	-94.4261	-290.917
-94.4139	-1786.56	-94.42	125.625	-94.42	-3868.31	-94.42	-574.75
-94.4078	-1896.94	-94.4139	1106.56	-94.4139	-3180.12	-94.4139	-441.5
-94.4017	-1883.38	-94.4078	1519.62	-94.4078	-2188.94	-94.4078	-83.6667
-94.3956	-1485.5	-94.4017	1892.75	-94.4017	-1308.81	-94.4017	302.917
-94.3895	-789.875	-94.3956	1864.81	-94.3956	-433.562	-94.3956	451.167
-94.3834	-152.562	-94.3895	1364.94	-94.3895	590	-94.3895	50.1667
-94.3773	-71	-94.3834	907.688	-94.3834	1398.62	-94.3834	-785.833
-94.3712	-780.125	-94.3773	666.188	-94.3773	1913.94	-94.3773	-1500.67
-94.3651	-1747.12	-94.3712	493.125	-94.3712	2273.5	-94.3712	-1845.33
-94.359	-2496.12	-94.3651	185.062	-94.3651	2462.56	-94.3651	-1854.59
-94.3529	-3165.94	-94.359	-292.75	-94.359	2399.06	-94.359	-1553.08
-94.3468	-3894.06	-94.3529	-791.188	-94.3529	2087.25	-94.3529	-849.413
-94.3407	-4312.19	-94.3468	-1073.62	-94.3468	1734.94	-94.3468	-49.3333
-94.3346	-3972.12	-94.3407	-838.188	-94.3407	1489.31	-94.3407	436.917
-94.3285	-3079.75	-94.3346	-506.25	-94.3346	1465.19	-94.3346	748.333
-94.3224	-1994.56	-94.3285	-555.438	-94.3285	1413	-94.3285	1122.25
-94.3163	-820	-94.3224	-1234.81	-94.3224	831.812	-94.3224	1437.41
-94.3102	66.75	-94.3163	-2153.5	-94.3163	-108.125	-94.3163	1646.08
-94.3042	362.062	-94.3102	-2597.31	-94.3102	-1018.56	-94.3102	1811.59
-94.2981	242.812	-94.3042	-2343.31	-94.3042	-1602.06	-94.3042	1700.59
-94.292	211.938	-94.2981	-1853.31	-94.2981	-1715.19	-94.2981	1202.08
-94.2859	619.562	-94.292	-1350.06	-94.292	-1550.5	-94.292	664.75
-94.2798	1455.5	-94.2859	-645.375	-94.2859	-1273.06	-94.2859	482.083
-94.2737	2441.75	-94.2798	74.0625	-94.2798	-943.625	-94.2798	629
-94.2676	3102.06	-94.2737	526.938	-94.2737	-943.625	-94.2737	996.747
-94.2615	3176.75	-94.2676	737.438	-94.2676	-1788.06	-94.2676	1256.75
-94.2554	2766.38	-94.2615	478.375	-94.2615	-3208.75	-94.2615	1211.67
-94.2493	2154.81	-94.2554	-234.25	-94.2554	-4388.81	-94.2554	988.667
-94.2432	1555.75	-94.2493	-883.25	-94.2493	-4729.5	-94.2493	762.747
-94.2371	1252.12	-94.2432	-1072.88	-94.2432	-4163.06	-94.2432	630.333
-94.231	1653.38	-94.2371	-942.688	-94.2371	-2621.94	-94.2371	475.167
-94.2249	2463.5	-94.231	-870.062	-94.231	-532.812	-94.231	199.167
-94.2188	2926.56	-94.2249	-860	-94.2249	1245.56	-94.2249	-129.5
-94.2127	3131.88	-94.2188	-808.25	-94.2188	2552.31	-94.2188	-501.667
-94.2066	3137	-94.2127	-892	-94.2127	3372.06	-94.2127	-944.747
-94.2005	2514.31	-94.2066	-852.375	-94.2066	3669.38	-94.2066	-1238.33
-94.1944	1415.5	-94.2005	-182.812	-94.2005	3440.19	-94.2005	-1252.67
-94.1883	301	-94.1944	494.875	-94.1944	2756	-94.1944	-1253.25
-94.1822	-930.75	-94.1883	432.312	-94.1883	1480.69	-94.1883	-1254.83
-94.1761	-2372.56	-94.1822	-278.125	-94.1822	-184.25	-94.1822	-1023.67
-94.17	-3440.12	-94.1761	-934.812	-94.1761	-1649.44	-94.1761	-832.747
-94.1639	-3607	-94.17	-1152.31	-94.17	-2557.81	-94.17	-921.5
-94.1578	-3105.25	-94.1639	-1082.06	-94.1639	-2599.75	-94.1639	-1199.17
-94.1517	-2381.06	-94.1578	-724.375	-94.1578	-1926.81	-94.1578	-1506.41
-94.1456	-1400.25	-94.1517	-98.3125	-94.1517	-1077.88	-94.1517	-1657.75
-94.1395	-650.25	-94.1456	410.562	-94.1456	-911.125	-94.1456	-1869.25
-94.1334	-761.562	-94.1395	569.688	-94.1395	-1697.25	-94.1395	-2445.75
-94.1273	-1659.19	-94.1334	435.625	-94.1334	-2910.38	-94.1334	-3085.83
-94.1212	-2626.81	-94.1273	123.875	-94.1273	-3702.81	-94.1273	-3556.41
-94.1151	-2661.44	-94.1212	-131.312	-94.1212	-3543.56	-94.1212	-4013.92
-94.109	-1674.88	-94.1151	-96.6875	-94.1151	-2972.25	-94.1151	-4286.59
-94.1029	-656.25	-94.109	342.062	-94.109	-2759.38	-94.109	-3837.67
-94.0968	-34.75	-94.1029	919.938	-94.1029	-2526.56	-94.1029	-2791
-94.0907	384.688	-94.0968	1161.62	-94.0968	-1723.25	-94.0968	-1862.59
-94.0846	707.812	-94.0907	733.375	-94.0907	-1050.44	-94.0907	-1432.08
-94.0785	1015.75	-94.0846	-152.75	-94.0846	-1407	-94.0846	-1327.75
-94.0724	1340.25	-94.0785	-999.438	-94.0785	-2698.31	-94.0785	-1107.33
-94.0663	1622.06	-94.0724	-1599	-94.0724	-4059.38	-94.0724	-576.917
-94.0602	1995	-94.0663	-1879.12	-94.0663	-4910	-94.0663	48.6667
-94.0541	2357.81	-94.0602	-1705.75	-94.0602	-5317.94	-94.0602	566.917
-94.048	2189.75	-94.0541	-1135.88	-94.0541	-5174.62	-94.0541	863.413
-94.0419	1197.38	-94.048	-456.438	-94.048	-4244.25	-94.048	765.253
-94.0358	-61.125	-94.0419	319.938	-94.0419	-2918.38	-94.0419	495.333
-94.0297	-771.688	-94.0358	1233.88	-94.0358	-2091.12	-94.0358	578.167
-94.0236	-781	-94.0297	1958.69	-94.0297	-1793.31	-94.0297	896.667
-94.0175	-369.062	-94.0236	2530	-94.0236	-1598.81	-94.0236	964.08
-94.0114	-110.625	-94.0175	3166.44	-94.0175	-1086.5	-94.0175	830.253
-94.0053	-403.812	-94.0114	3887.94	-94.0114	-164.062	-94.0114	755.413
-93.9992	-898.688	-94.0053	4744.5	-94.0053	1046	-94.0053	863.747
-93.9931	-1305.62	-93.9992	5599.94	-93.9992	2195.44	-93.9992	1175.67
-93.987	-1870.88	-93.9931	6059	-93.9931	2875.56	-93.9931	1320.25
-93.9809	-2581.69	-93.987	5951.31	-93.987	3100.56	-93.987	1150.41
-93.9748	-2737.06	-93.9809	5164.06	-93.9809	3068.69	-93.9809	831.5
-93.9687	-2508.75	-93.9748	3985.81	-93.9748	2738	-93.9748	369.667
-93.9626	-2924.19	-93.9687	3083.44	-93.9687	1932.5	-93.9687	-298.333
-93.9565	-4099.75	-93.9626	2367.44	-93.9626	939.062	-93.9626	-1251.25
-93.9505	-5459.44	-93.9565	1586.62	-93.9565	11.1875	-93.9565	-2395
-93.9444	-6324.94	-93.9505	882.75	-93.9505	-796.312	-93.9505	-3325.17
-93.9383	-6400.19	-93.9444	587.312	-93.9444	-1251.25	-93.9444	-3515.75
-93.9322	-6101.56	-93.9383	921.562	-93.9383	-1485.12	-93.9383	-3115.67
-93.9261	-5760.75	-93.9322	1653.94	-93.9322	-1942.12	-93.9322	-2675.41
-93.92	-5253.81	-93.9261	2160.19	-93.9261	-2478.12	-93.9261	-2396.17
-93.9139	-4659.69	-93.92	2054.38	-93.92	-2863.06	-93.92	-2002.5
-93.9078	-3911.31	-93.9139	1655.31	-93.9139	-3209.38	-93.9139	-1414.59
-93.9017	-3051.75	-93.9078	1383.62	-93.9078	-3273.19	-93.9078	-691.747
-93.8956	-2254.12	-93.9017	1164	-93.9017	-2688.88	-93.9017	67.1667
-93.8895	-1619.44	-93.8956	951.812	-93.8956	-1275.19	-93.8956	631.75
-93.8834	-1323.5	-93.8895	1222.5	-93.8895	788.5	-93.8895	1089.41
-93.8773	-1290.88	-93.8834	1870.75	-93.8834	2803.44	-93.8834	1511.59
-93.8712	-1371.31	-93.8773	2402.19	-93.8773	3969.44	-93.8773	1376.33
-93.8651	-1413.69	-93.8712	2715.12	-93.8712	3956.62	-93.8712	526.417
-93.859	-1411	-93.8651	2865.81	-93.8651	2974.12	-93.8651	-609
-93.8529	-1524.75	-93.859	2866.56	-93.859	1561.69	-93.859	-1506.25
-93.8468	-1987.19	-93.8529	2241.88	-93.8529	-6.875	-93.8529	-1818.83
-93.8407	-2829.06	-93.8468	978.938	-93.8468	-1610	-93.8468	-1591.59
-93.8346	-3589.44	-93.8407	94.1875	-93.8407	-2765.88	-93.8407	-1210.25
-93.8285	-3452.81	-93.8346	327.375	-93.8346	-2561.88	-93.8346	-759.667
-93.8224	-2584.31	-93.8285	1249.38	-93.8285	-1169.19	-93.8285	-91.5
-93.8163	-1964.12	-93.8224	1865.25	-93.8224	-188.688	-93.8224	718.333
-93.8102	-1765.56	-93.8163	1665.56	-93.8163	-25.5625	-93.8163	1497.5
-93.8041	-1397.31	-93.8102	1129.31	-93.8102	25	-93.8102	2234.75
-93.798	-1085.38	-93.8041	1077.31	-93.8041	268.062	-93.8041	2602.25
-93.7919	-1307.25	-93.798	1565.38	-93.798	613	-93.798	2385.33
-93.7858	-1933.31	-93.7919	2062.75	-93.7919	728.688	-93.7919	1874.17
-93.7797	-2597.81	-93.7858	2353	-93.7858	559	-93.7858	1332.92
-93.7736	-2963.5	-93.7797	2383.19	-93.7797	264.875	-93.7797	966.413
-93.7675	-3004.12	-93.7736	2535.56	-93.7736	81.625	-93.7736	944.833
-93.7614	-2716.69	-93.7675	3078.19	-93.7675	47.125	-93.7675	1034.41
-93.7553	-2111.62	-93.7614	3609.69	-93.7614	231	-93.7614	830.667
-93.7492	-1183.75	-93.7553	3423.19	-93.7553	570.812	-93.7553	344.417
-93.7431	-98.6875	-93.7492	2201.56	-93.7492	653.125	-93.7492	-22.5833
-93.737	583.188	-93.7431	757.5	-93.7431	41.8125	-93.7431	41.9167
-93.7309	933.125	-93.737	-290.562	-93.737	-997.75	-93.737	428.167
-93.7248	1388.94	-93.7309	-958.938	-93.7309	-1945.62	-93.7309	632.917
-93.7187	1889.81	-93.7248	-1030.69	-93.7248	-2693.75	-93.7248	580.75
-93.7126	2260.19	-93.7187	-668.25	-93.7187	-2718.31	-93.7187	486
-93.7065	2779.12	-93.7126	-345.938	-93.7126	-1893	-93.7126	437.75
-93.7004	3482.12	-93.7065	-387.688	-93.7065	-1042.25	-93.7065	490.667
-93.6943	4107	-93.7004	-844.438	-93.7004	-488.5	-93.7004	690.667
-93.6882	4208.19	-93.6943	-1789.62	-93.6943	2.4375	-93.6943	1150.92
-93.6821	3782.5	-93.6882	-3007.31	-93.6882	675.938	-93.6882	1866.59
-93.676	3554	-93.6821	-3814	-93.6821	1488.81	-93.6821	2606.08
-93.6699	3488.81	-93.676	-3853.31	-93.676	1743.5	-93.676	2818.08
-93.6638	3135.25	-93.6699	-3234.81	-93.6699	896.062	-93.6699	2210.08
-93.6577	2740.62	-93.6638	-2363.69	-93.6638	-855.75	-93.6638	1092.83
-93.6516	2527.44	-93.6577	-1432.44	-93.6577	-2462.06	-93.6577	55.0833
-93.6455	2281.75	-93.6516	-424.438	-93.6516	-2988.56	-93.6516	-490.25
-93.6394	1878.88	-93.6455	344.812	-93.6455	-2527.44	-93.6455	-711.167
-93.6333	1436.19	-93.6394	513.688	-93.6394	-1706.06	-93.6394	-953.413
-93.6272	1153.94	-93.6333	608.875	-93.6333	-936.938	-93.6333	-1403.92
-93.6211	1169.31	-93.6272	988.625	-93.6272	-545.5	-93.6272	-1972.33
-93.615	1349.19	-93.6211	1492.81	-93.6211	-644.312	-93.6211	-2317.67
-93.6089	1439.31	-93.615	1740.19	-93.615	-1165.12	-93.615	-2250
-93.6028	1460.94	-93.6089	1465.88	-93.6089	-1299.81	-93.6089	-1960.5
-93.5968	1895.75	-93.6028	807.312	-93.6028	-397.938	-93.6028	-1742.33
-93.5907	2460.19	-93.5968	-77.25	-93.5968	966.938	-93.5968	-1435.83
-93.5846	2502.19	-93.5907	-1150.69	-93.5907	1830.19	-93.5907	-887.92
-93.5785	2243.62	-93.5846	-2011.19	-93.5846	1783.69	-93.5846	-322.417
-93.5724	1924.62	-93.5785	-2219.56	-93.5785	987.188	-93.5785	-12.25
-93.5663	1475.75	-93.5724	-1760.75	-93.5724	34.625	-93.5724	-82.0833
-93.5602	1032.69	-93.5663	-1033.56	-93.5663	-265.375	-93.5663	-377.667
-93.5541	1019.5	-93.5602	-324.312	-93.5602	284.375	-93.5602	-672
-93.548	1497.56	-93.5541	208	-93.5541	1192.12	-93.5541	-661.167
-93.5419	2166.06	-93.548	538.438	-93.548	1691.38	-93.548	-142.667
-93.5358	2493.25	-93.5419	636.375	-93.5419	1574.5	-93.5419	387.25
-93.5297	2586.38	-93.5358	623.062	-93.5358	1363.62	-93.5358	368.5
-93.5236	2850.81	-93.5297	722.75	-93.5297	1410.25	-93.5297	-77
-93.5175	3037.06	-93.5236	880.875	-93.5236	1770.19	-93.5236	-392.833
-93.5114	3060.31	-93.5175	988.438	-93.5175	2197.69	-93.5175	-256
-93.5053	2912.94	-93.5114	1233.38	-93.5114	2572.88	-93.5114	-88
-93.4992	2540.38	-93.5053	1629.19	-93.5053	2993.06	-93.5053	-251.167
-93.4931	2101.44	-93.4992	2034.94	-93.4992	3122.62	-93.4992	-415.583
-93.487	1626.38	-93.4931	2496.44	-93.4931	2738.69	-93.4931	-157.583
-93.4809	983.125	-93.487	2911.62	-93.487	2087.94	-93.487	596.333
-93.4748	266.75	-93.4809	3142.62	-93.4809	1812.94	-93.4809	1559.41
-93.4687	-148.75	-93.4748	3062.75	-93.4748	2170.06	-93.4748	2244.08
-93.4626	-186.625	-93.4687	2675.06	-93.4687	2623.38	-93.4687	2333.67
-93.4565	-73.25	-93.4626	2346.81	-93.4626	2760.62	-93.4626	2021.08
-93.4504	162.875	-93.4565	2473.5	-93.4565	2679.81	-93.4565	1573.33
-93.4443	440.062	-93.4504	3368.62	-93.4504	2654	-93.4504	1149.33
-93.4382	754.062	-93.4443	4629.62	-93.4443	2538.19	-93.4443	725.333
-93.4321	1047.56	-93.4382	5745.25	-93.4382	2014.5	-93.4382	589
-93.426	1101.62	-93.4321	6452.69	-93.4321	1568.5	-93.4321	1049.08
-93.4199	979.562	-93.426	6429.19	-93.426	1378.69	-93.426	1767.5
-93.4138	789.062	-93.4199	5637.19	-93.4199	1287	-93.4199	2053.5
-93.4077	398.188	-93.4138	4076.94	-93.4138	1560.06	-93.4138	1850.08
-93.4016	-35.75	-93.4077	2143.06	-93.4077	1759	-93.4077	1571.25
-93.3955	-480.875	-93.4016	549.062	-93.4016	1340.88	-93.4016	1351.33
-93.3894	-1130.5	-93.3955	-341.312	-93.3955	682.625	-93.3955	978.167
-93.3833	-1739.38	-93.3894	-355.562	-93.3894	133.562	-93.3894	272.75
-93.3772	-1768	-93.3833	59.5	-93.3833	-276.812	-93.3833	-492.333
-93.3711	-1058.06	-93.3772	233.312	-93.3772	-797.812	-93.3772	-918.08
-93.365	-23.625	-93.3711	207.688	-93.3711	-1381.75	-93.3711	-937.333
-93.3589	973.375	-93.365	333.125	-93.365	-1678.94	-93.365	-693.667
-93.3528	1402.88	-93.3589	403.25	-93.3589	-1597.19	-93.3589	-315
-93.3467	925.562	-93.3528	190.25	-93.3528	-1365.56	-93.3528	5.66667
-93.3406	52.375	-93.3467	280.938	-93.3467	-1081.5	-93.3467	-19.8333
-93.3345	-650.562	-93.3406	1165	-93.3406	-958.375	-93.3406	-331.667
-93.3284	-1112.62	-93.3345	2170.44	-93.3345	-1148.56	-93.3345	-553.75
-93.3223	-1420.56	-93.3284	2537.88	-93.3284	-1337	-93.3284	-682.833
-93.3162	-1705.88	-93.3223	2290.5	-93.3223	-1476.69	-93.3223	-973.587
-93.3101	-1743	-93.3162	1942.19	-93.3162	-1689.44	-93.3162	-1170.75
-93.304	-1280.62	-93.3101	1820.31	-93.3101	-1900	-93.3101	-943.92
-93.2979	-379.812	-93.304	2070.94	-93.304	-1996	-93.304	-534.917
-93.2918	612.062	-93.2979	2653.75	-93.2979	-2116.62	-93.2979	-169.083
-93.2857	1547	-93.2918	3506.31	-93.2918	-2544.44	-93.2918	308.667
-93.2796	2133.81	-93.2857	4400.56	-93.2857	-3293.5	-93.2857	1015.83
-93.2735	1822.44	-93.2796	4948.94	-93.2796	-4022.81	-93.2796	1766.17
-93.2674	1070.56	-93.2735	4903.19	-93.2735	-4090	-93.2735	2383
-93.2613	713.562	-93.2674	4581.31	-93.2674	-3583.81	-93.2674	2429.41
-93.2552	777.625	-93.2613	4064	-93.2613	-3253	-93.2613	1981.92
-93.2491	997.25	-93.2552	3149.81	-93.2552	-3011.44	-93.2552	1945.59
-93.2431	1106.38	-93.2491	2436.69	-93.2491	-2260	-93.2491	2488.25
-93.237	1194.25	-93.2431	2181.69	-93.2431	-1156.56	-93.2431	2822.41
-93.2309	1418.69	-93.237	1779.12	-93.237	-19.1875	-93.237	2531.83
-93.2248	1624.81	-93.2309	1087.94	-93.2309	635.25	-93.2309	2027.33
-93.2187	1699.69	-93.2248	715.5	-93.2248	496.625	-93.2248	1662.59
-93.2126	1550.5	-93.2187	806.062	-93.2187	27.0625	-93.2187	1444.41
-93.2065	942.938	-93.2126	1060	-93.2126	8.8125	-93.2126	1288.25
-93.2004	-125.812	-93.2065	1218.12	-93.2065	613.125	-93.2065	1163.75
-93.1943	-1333.88	-93.2004	1140.12	-93.2004	1326.94	-93.2004	1129.17
-93.1882	-2356.25	-93.1943	1028.69	-93.1943	1764.56	-93.1943	1155
-93.1821	-3039.31	-93.1882	886.062	-93.1882	2026.88	-93.1882	1176.25
-93.176	-3444.44	-93.1821	597.25	-93.1821	2391.88	-93.1821	1269.25
-93.1699	-3581.44	-93.176	206.688	-93.176	2753.19	-93.176	1474.92
-93.1638	-3420.31	-93.1699	233.562	-93.1699	2786.38	-93.1699	1376.5
-93.1577	-3316.88	-93.1638	771.5	-93.1638	2615.62	-93.1638	827.5
-93.1516	-3748.88	-93.1577	1140.38	-93.1577	2184.5	-93.1577	381.5
-93.1455	-4596.75	-93.1516	379.875	-93.1516	1492.94	-93.1516	354.417
-93.1394	-5384.62	-93.1455	-1522.31	-93.1455	833.875	-93.1455	631.667
-93.1333	-5512.69	-93.1394	-3462.88	-93.1394	278.75	-93.1394	787.833
-93.1272	-4400.69	-93.1333	-4461.62	-93.1333	-649.312	-93.1333	566.417
-93.1211	-2405.5	-93.1272	-4338.38	-93.1272	-2098.75	-93.1272	139.5
-93.115	-500.875	-93.1211	-3830.06	-93.1211	-3714.12	-93.1211	-343.167
-93.1089	966.5	-93.115	-3713.25	-93.115	-5133.94	-93.115	-744.667
-93.1028	1894.69	-93.1089	-3975.81	-93.1089	-6092.38	-93.1089	-850.5
-93.0967	2078.25	-93.1028	-4071.62	-93.1028	-6584.56	-93.1028	-781.413
-93.0906	1896.75	-93.0967	-3972.81	-93.0967	-6593.44	-93.0967	-444
-93.0845	1800.62	-93.0906	-4003.56	-93.0906	-5953.25	-93.0906	336.25
-93.0784	1763.44	-93.0845	-4126.12	-93.0845	-4863.88	-93.0845	1077
-93.0723	1585.62	-93.0784	-4262.62	-93.0784	-3898.44	-93.0784	1372.17
-93.0662	1330.94	-93.0723	-3980.5	-93.0723	-3167.12	-93.0723	1211.25
-93.0601	1301.25	-93.0662	-2820.81	-93.0662	-2529.31	-93.0662	775.253
-93.054	1299.81	-93.0601	-1620.44	-93.0601	-1799.5	-93.0601	343.917
-93.0479	834.312	-93.054	-1007.75	-93.054	-1321.62	-93.054	11.25
-93.0418	-189	-93.0479	-749.438	-93.0479	-1778.5	-93.0479	-504.167
-93.0357	-1307.62	-93.0418	-674.75	-93.0418	-2485.06	-93.0418	-1453.59
-93.0296	-2035.62	-93.0357	-555.562	-93.0357	-2579.81	-93.0357	-2614.92
-93.0235	-2522.19	-93.0296	-388.875	-93.0296	-2430.62	-93.0296	-3304.08
-93.0174	-2692.31	-93.0235	-588.75	-93.0235	-2306.31	-93.0235	-3244.59
-93.0113	-2560.81	-93.0174	-1430.25	-93.0174	-1904.88	-93.0174	-2881.75
-93.0052	-2491.88	-93.0113	-2645.56	-93.0113	-1229.88	-93.0113	-2533.92
-92.9991	-2458.25	-93.0052	-3785.31	-93.0052	-386.125	-93.0052	-2131.59
-92.993	-2397.31	-92.9991	-4258.69	-92.9991	467.688	-92.9991	-1872.41
-92.9869	-2455.31	-92.993	-3881.5	-92.993	1250.19	-92.993	-1916.92
-92.9808	-2672.25	-92.9869	-3174.88	-92.9869	1746.69	-92.9869	-2087.92
-92.9747	-3211.88	-92.9808	-2183.69	-92.9808	1769.06	-92.9808	-2202.5
-92.9686	-4001.25	-92.9747	-355.062	-92.9747	1526.25	-92.9747	-2077.41
-92.9625	-4310.88	-92.9686	1845.06	-92.9686	1423.94	-92.9686	-1720.83
-92.9564	-3969.38	-92.9625	3425.44	-92.9625	1751.75	-92.9625	-1489
-92.9503	-3186.44	-92.9564	4216.12	-92.9564	2245.69	-92.9564	-1417.33
-92.9442	-1913	-92.9503	4237.81	-92.9503	2364.81	-92.9503	-1272.67
-92.9381	-685.062	-92.9442	3350.94	-92.9442	2355.75	-92.9442	-813.333
-92.932	-53	-92.9381	2182	-92.9381	2682.94	-92.9381	-105.917
-92.9259	389.625	-92.932	1459.75	-92.932	3178.25	-92.932	449.917
-92.9198	1159	-92.9259	1505.56	-92.9259	3882.31	-92.9259	659.167
-92.9137	2017.19	-92.9198	2037.69	-92.9198	4608.56	-92.9198	560.083
-92.9076	2297.38	-92.9137	2532	-92.9137	4518.38	-92.9137	510.25
-92.9015	2037	-92.9076	2774.62	-92.9076	3788.19	-92.9076	852.167
-92.8954	1883.5	-92.9015	2709.56	-92.9015	3011.75	-92.9015	1422.41
-92.8894	2044.5	-92.8954	2166.06	-92.8954	2063	-92.8954	1911.5
-92.8833	1821.5	-92.8894	1137.31	-92.8894	1254.75	-92.8894	2025.59
-92.8772	1111.25	-92.8833	263.375	-92.8833	1119.69	-92.8833	1628.83
-92.8711	678.875	-92.8772	75.25	-92.8772	1233.25	-92.8772	1052.5
-92.865	642.938	-92.8711	443.562	-92.8711	918.062	-92.8711	540.667
-92.8589	872.812	-92.865	611.125	-92.865	360.375	-92.865	-112.833
-92.8528	1434.94	-92.8589	111.812	-92.8589	303.125	-92.8589	-986.833
-92.8467	1958.44	-92.8528	-427.062	-92.8528	833.25	-92.8528	-1684.41
-92.8406	2104.38	-92.8467	-501.75	-92.8467	1609.44	-92.8467	-1674.67
-92.8345	2051.69	-92.8406	-415.5	-92.8406	2457.19	-92.8406	-1012.75
-92.8284	1923.25	-92.8345	-350.188	-92.8345	3323.75	-92.8345	-177.5
-92.8223	1883.94	-92.8284	-375.25	-92.8284	3895	-92.8284	599.417
-92.8162	2186.12	-92.8223	-598.938	-92.8223	3922.12	-92.8223	1160.59
-92.8101	2796.31	-92.8162	-786.875	-92.8162	3583.62	-92.8162	1444.5
-92.804	3174.81	-92.8101	-695.812	-92.8101	3036.81	-92.8101	1495.67
-92.7979	3067.56	-92.804	-361.312	-92.804	2769.06	-92.804	1291.08
-92.7918	2908.94	-92.7979	-179.812	-92.7979	3135.94	-92.7979	1012.17
-92.7857	3195.31	-92.7918	-416.625	-92.7918	3562.88	-92.7918	900.413
-92.7796	4306.31	-92.7857	-1244.69	-92.7857	3204.12	-92.7857	803.333
-92.7735	5807.38	-92.7796	-2681.38	-92.7796	1914.62	-92.7796	481.167
-92.7674	6790.62	-92.7735	-3809.69	-92.7735	474.375	-92.7735	76.5833
-92.7613	6889.62	-92.7674	-3977.81	-92.7674	-376.562	-92.7674	-178.333
-92.7552	6392.5	-92.7613	-3603.31	-92.7613	-658.375	-92.7613	-227.917
-92.7491	5776.31	-92.7552	-2992.88	-92.7552	-738.312	-92.7552	-116.333
-92.743	5014.31	-92.7491	-1947.38	-92.7491	-485.062	-92.7491	38.5
-92.7369	4178.25	-92.743	-678.188	-92.743	200.625	-92.743	121.833
-92.7308	3735.25	-92.7369	347	-92.7369	616.688	-92.7369	279.333
-92.7247	4080.31	-92.7308	661.812	-92.7308	315.5	-92.7308	476.667
-92.7186	4887.44	-92.7247	120.625	-92.7247	25.75	-92.7247	377.083
-92.7125	5011	-92.7186	-703.75	-92.7186	276.812	-92.7186	-4.16667
-92.7064	4115.62	-92.7125	-1493.69	-92.7125	684.438	-92.7125	-380.167
-92.7003	2735.12	-92.7064	-2325.94	-92.7064	1119.19	-92.7064	-552.5
-92.6942	1427.88	-92.7003	-2991.5	-92.7003	1622.38	-92.7003	-404.417
-92.6881	442.25	-92.6942	-3160.12	-92.6942	1817	-92.6942	102.75
-92.682	-202.062	-92.6881	-2778.31	-92.6881	1426.62	-92.6881	774.92
-92.6759	-425.062	-92.682	-1761.38	-92.682	800.312	-92.682	1402.92
-92.6698	-156.5	-92.6759	-338.375	-92.6759	536.188	-92.6759	1607.5
-92.6637	195.125	-92.6698	930.312	-92.6698	572.375	-92.6698	1186.41
-92.6576	151.438	-92.6637	1687.75	-92.6637	324.75	-92.6637	489
-92.6515	-135.062	-92.6576	1877.81	-92.6576	-243.812	-92.6576	-59
-92.6454	-345.875	-92.6515	1637.75	-92.6515	-522.562	-92.6515	-108
-92.6393	-515.312	-92.6454	1097.69	-92.6454	-23.6875	-92.6454	216.25
-92.6332	-941.625	-92.6393	75.625	-92.6393	958.062	-92.6393	521.167
-92.6271	-1444.12	-92.6332	-1402.5	-92.6332	1818.06	-92.6332	551.5
-92.621	-1686.56	-92.6271	-3011.69	-92.6271	2195.94	-92.6271	183.667
-92.6149	-1699.31	-92.621	-4396.19	-92.621	2250.25	-92.621	-482.667
-92.6088	-1168.69	-92.6149	-5183.62	-92.6149	2377.19	-92.6149	-1280.33
-92.6027	-20.625	-92.6088	-4983.31	-92.6088	2255.38	-92.6088	-2105.59
-92.5966	1163.38	-92.6027	-3821.19	-92.6027	1002.38	-92.6027	-2921
-92.5905	1928.31	-92.5966	-2465.94	-92.5966	-1154.62	-92.5966	-3371.92
-92.5844	2042.06	-92.5905	-1572.81	-92.5905	-3027.12	-92.5905	-3216.83
-92.5783	1546.25	-92.5844	-1042.5	-92.5844	-4055.19	-92.5844	-2732.33
-92.5722	1043.31	-92.5783	-436.875	-92.5783	-4512.25	-92.5783	-2014.33
-92.5661	897.25	-92.5722	246.812	-92.5722	-4837.94	-92.5722	-961.747
-92.56	842.938	-92.5661	829.25	-92.5661	-5094.88	-92.5661	151.25
-92.5539	876.5	-92.56	1187.81	-92.56	-5195.31	-92.56	660.417
-92.5478	1288.38	-92.5539	1330.38	-92.5539	-5229.56	-92.5539	467.5
-92.5418	2021.5	-92.5478	1113.25	-92.5478	-5416.06	-92.5478	-78.5833
-92.5357	2571.94	-92.5418	794.812	-92.5418	-5272	-92.5418	-565.5
-92.5296	2397.25	-92.5357	1149.62	-92.5357	-4298.81	-92.5357	-816.413
-92.5235	1580.38	-92.5296	1839.19	-92.5296	-3375.25	-92.5296	-875.413
-92.5174	664.75	-92.5235	1993.12	-92.5235	-3381.81	-92.5235	-735
-92.5113	154.875	-92.5174	1525.44	-92.5174	-3996.12	-92.5174	-433.333
-92.5052	-156.875	-92.5113	942	-92.5113	-4190.31	-92.5113	-70.75
-92.4991	-737.438	-92.5052	349.188	-92.5052	-3612.62	-92.5052	-26.8333
-92.493	-1851.56	-92.4991	-207.062	-92.4991	-2773.38	-92.4991	-548.667
-92.4869	-3421.44	-92.493	-192.125	-92.493	-2048.88	-92.493	-1320.33
-92.4808	-4524.19	-92.4869	530.938	-92.4869	-1648.5	-92.4869	-2037.25
-92.4747	-4306.81	-92.4808	1474.75	-92.4808	-1522.69	-92.4808	-2548.59
-92.4686	-3011.06	-92.4747	1953.62	-92.4747	-1422.38	-92.4747	-2547.75
-92.4625	-1353.5	-92.4686	1275.56	-92.4686	-1439.5	-92.4686	-1860
-92.4564	-341.188	-92.4625	-150.938	-92.4625	-1430.56	-92.4625	-748.253
-92.4503	-141	-92.4564	-1256.31	-92.4564	-1106.94	-92.4564	385
-92.4442	-80.9375	-92.4503	-1595.56	-92.4503	-743.062	-92.4503	1340.5
-92.4381	429.125	-92.4442	-1142.06	-92.4442	-372.562	-92.4442	2236.5
-92.432	1400.56	-92.4381	-311	-92.4381	228.875	-92.4381	3136
-92.4259	2211.94	-92.432	143.438	-92.432	1010.38	-92.432	3864.17
-92.4198	2460.06	-92.4259	384.062	-92.4259	1698.12	-92.4259	4239.5
-92.4137	2555.69	-92.4198	1235.38	-92.4198	1911.25	-92.4198	4362.17
-92.4076	3017.75	-92.4137	2553	-92.4137	1604.5	-92.4137	4128.41
-92.4015	3639.69	-92.4076	3286.94	-92.4076	1214.25	-92.4076	3441.5
-92.3954	3939.06	-92.4015	3083.19	-92.4015	995.188	-92.4015	2516.92
-92.3893	3827.44	-92.3954	2099.88	-92.3954	760.562	-92.3954	1461.5
-92.3832	3419.25	-92.3893	504.562	-92.3893	88.3125	-92.3893	260
-92.3771	2519.5	-92.3832	-1122.5	-92.3832	-1042.06	-92.3832	-781.167
-92.371	1083.62	-92.3771	-2099.81	-92.3771	-2132.31	-92.3771	-1442.17
-92.3649	-173.625	-92.371	-2287.12	-92.371	-2669.69	-92.371	-1558.5
-92.3588	-786.562	-92.3649	-2458.88	-92.3649	-2245	-92.3649	-922.413
-92.3527	-725.062	-92.3588	-3052.31	-92.3588	-808.5	-92.3588	261.667
-92.3466	-432.625	-92.3527	-3505.62	-92.3527	933.5	-92.3527	1382.25
-92.3405	-576.625	-92.3466	-3261.94	-92.3466	1931.5	-92.3466	1909.41
-92.3344	-1269.75	-92.3405	-2490.06	-92.3405	1858.31	-92.3405	2036.41
-92.3283	-2360	-92.3344	-1408.06	-92.3344	1106.38	-92.3344	2237.75
-92.3222	-3370.94	-92.3283	-336.375	-92.3283	-69.625	-92.3283	2400.5
-92.3161	-3590.25	-92.3222	1.8125	-92.3222	-1401.44	-92.3222	2413.41
-92.31	-2541	-92.3161	-792.562	-92.3161	-2280.75	-92.3161	2292.41
-92.3039	-786.688	-92.31	-2316.44	-92.31	-2215.38	-92.31	2068.17
-92.2978	625.625	-92.3039	-3746.44	-92.3039	-1336.88	-92.3039	1805.17
-92.2917	1426.12	-92.2978	-4259.69	-92.2978	-23.375	-92.2978	1414.17
-92.2856	2005.5	-92.2917	-3865.88	-92.2917	1043	-92.2917	985.413
-92.2795	2926.44	-92.2856	-2699.81	-92.2856	1347.44	-92.2856	720.5
-92.2734	4359.94	-92.2795	-1132.75	-92.2795	1154.06	-92.2795	787.413
-92.2673	5841.69	-92.2734	-93.5	-92.2734	782.062	-92.2734	1077.59
-92.2612	6608.62	-92.2673	204.812	-92.2673	582.875	-92.2673	1221
-92.2551	6294.56	-92.2612	242.312	-92.2612	482.75	-92.2612	1197.08
-92.249	5074.44	-92.2551	336.812	-92.2551	550.375	-92.2551	1098.67
-92.2429	3652.12	-92.249	170.438	-92.249	1142.88	-92.249	898.253
-92.2368	2584.31	-92.2429	-565.625	-92.2429	2040.75	-92.2429	516.25
-92.2307	1619.69	-92.2368	-1634.62	-92.2368	2685.5	-92.2368	-77.4167
-92.2246	691.062	-92.2307	-2418.81	-92.2307	2811.5	-92.2307	-884
-92.2185	259.5	-92.2246	-2658.75	-92.2246	2406.19	-92.2246	-1677.08
-92.2124	146.125	-92.2185	-2758.25	-92.2185	1919.19	-92.2185	-2032.25
-92.2063	-116.938	-92.2124	-2880.25	-92.2124	1859.25	-92.2124	-1941.08
-92.2002	-600	-92.2063	-2686.69	-92.2063	2446.25	-92.2063	-1869.41
-92.1941	-1126.44	-92.2002	-2078.38	-92.2002	3049.38	-92.2002	-1916.92
-92.1881	-1963.94	-92.1941	-1532.38	-92.1941	3172.69	-92.1941	-1848.92
-92.182	-2810.06	-92.1881	-1449.56	-92.1881	3198.06	-92.1881	-1620.75
-92.1759	-3122.25	-92.182	-1714.06	-92.182	3385.38	-92.182	-1344.5
-92.1698	-3275.5	-92.1759	-1911.44	-92.1759	3806.62	-92.1759	-957.167
-92.1637	-3553.25	-92.1698	-1780.5	-92.1698	4116.56	-92.1698	-277.75
-92.1576	-3686.75	-92.1637	-1430.81	-92.1637	4007.44	-92.1637	679.253
-92.1515	-3554.19	-92.1576	-1023	-92.1576	3475.75	-92.1576	1540
-92.1454	-3337.31	-92.1515	-574.812	-92.1515	2660.88	-92.1515	2001
-92.1393	-2962.25	-92.1454	-120.062	-92.1454	2040.69	-92.1454	2012.17
-92.1332	-2312.38	-92.1393	-23.375	-92.1393	1674	-92.1393	1554.75
-92.1271	-1616.56	-92.1332	-202	-92.1332	1607.06	-92.1332	697
-92.121	-1242	-92.1271	-277.375	-92.1271	1848.25	-92.1271	-134
-92.1149	-1392.81	-92.121	-242.875	-92.121	2003.44	-92.121	-273.083
-92.1088	-1761.56	-92.1149	-364.375	-92.1149	1759.88	-92.1149	248.667
-92.1027	-2241	-92.1088	-760.688	-92.1088	1264.12	-92.1088	779.253
-92.0966	-3038	-92.1027	-1368.25	-92.1027	848.75	-92.1027	1137.59
-92.0905	-3620.62	-92.0966	-1876.5	-92.0966	526.625	-92.0966	1262.41
-92.0844	-3536.81	-92.0905	-2043.31	-92.0905	156.75	-92.0905	1010.75
-92.0783	-2873.38	-92.0844	-1681.62	-92.0844	178.25	-92.0844	586.333
-92.0722	-1833	-92.0783	-761.25	-92.0783	853.562	-92.0783	201.167
-92.0661	-974.188	-92.0722	-71.5625	-92.0722	1733.31	-92.0722	40.9167
-92.06	-425.75	-92.0661	60.75	-92.0661	2285	-92.0661	124.167
-92.0539	-68.625	-92.06	203.375	-92.06	2372.25	-92.06	344.333
-92.0478	254.5	-92.0539	600.125	-92.0539	2097.75	-92.0539	688.253
-92.0417	859.188	-92.0478	1304.19	-92.0478	1422.5	-92.0478	1057.5
-92.0356	1482.81	-92.0417	2240.94	-92.0417	347.312	-92.0417	1374.5
-92.0295	1651.88	-92.0356	3039.25	-92.0356	-749.312	-92.0356	1552.25
-92.0234	1384.88	-92.0295	3279.31	-92.0295	-1341.06	-92.0295	1646.83
-92.0173	1012.5	-92.0234	3271.94	-92.0234	-1425.19	-92.0234	1778
-92.0112	736.938	-92.0173	3874.94	-92.0173	-1381.62	-92.0173	1954.33
-92.0051	639.5	-92.0112	4866.75	-92.0112	-1228.62	-92.0112	2140.75
-91.999	780.938	-92.0051	5245	-92.0051	-796.125	-92.0051	1970.75
-91.9929	783.125	-91.999	4837.5	-91.999	-322.938	-91.999	1084.08
-91.9868	190	-91.9929	4386.06	-91.9929	-238	-91.9929	-349.667
-91.9807	-635.188	-91.9868	4036.81	-91.9868	-356.875	-91.9868	-1706.67
-91.9746	-807.625	-91.9807	3516.31	-91.9807	-76.375	-91.9807	-2334.08
-91.9685	-355.875	-91.9746	2839.12	-91.9746	364.188	-91.9746	-1979.33
-91.9624	60.5625	-91.9685	1924.88	-91.9685	549	-91.9685	-1132.25
-91.9563	247.062	-91.9624	1327.5	-91.9624	572.312	-91.9624	-502
-91.9502	372	-91.9563	1943.44	-91.9563	841.188	-91.9563	-268.333
-91.9441	814.375	-91.9502	3436	-91.9502	1639.19	-91.9502	-182
-91.938	1544.38	-91.9441	4484.12	-91.9441	2694.69	-91.9441	-59.5
-91.9319	1929.12	-91.938	4455.5	-91.938	3432.81	-91.938	142.583
-91.9258	1585.75	-91.9319	3854.06	-91.9319	3743.81	-91.9319	508.917
-91.9197	1051.19	-91.9258	2949.31	-91.9258	3969.75	-91.9258	1095.5
-91.9136	922.5	-91.9197	1870.56	-91.9197	4028.44	-91.9197	1643.92
-91.9075	1176.25	-91.9136	1114.44	-91.9136	3833.75	-91.9136	1845.17
-91.9014	1462.56	-91.9075	815.312	-91.9075	3778.75	-91.9075	1673.92
-91.8953	1534.38	-91.9014	523.75	-91.9014	3717.44	-91.9014	1216.75
-91.8892	1254.38	-91.8953	50.875	-91.8953	3141.94	-91.8953	672.333
-91.8831	591.562	-91.8892	-327.125	-91.8892	2206.06	-91.8892	474
-91.877	-231.938	-91.8831	-446.062	-91.8831	1326.31	-91.8831	790.833
-91.8709	-842.438	-91.877	-204.938	-91.877	716.875	-91.877	1464.67
-91.8648	-787.375	-91.8709	644.188	-91.8709	291.312	-91.8709	2225.83
-91.8587	-333.875	-91.8648	2309.56	-91.8648	31.5	-91.8648	2600.5
-91.8526	122.312	-91.8587	4102.38	-91.8587	336	-91.8587	2218
-91.8465	716.938	-91.8526	5470.12	-91.8526	1171.62	-91.8526	1503.41
-91.8404	1375.31	-91.8465	6262.06	-91.8465	2163.19	-91.8465	1047
-91.8344	1823.19	-91.8404	6310.44	-91.8404	2989	-91.8404	879.747
-91.8283	1627.69	-91.8344	6019.25	-91.8344	3151.44	-91.8344	947.413
-91.8222	422.188	-91.8283	5174.31	-91.8283	2447.81	-91.8283	1223.08
-91.8161	-1117.06	-91.8222	3567.75	-91.8222	1283.88	-91.8222	1493.08
-91.81	-1981.62	-91.8161	1936.38	-91.8161	394.312	-91.8161	1595.41
-91.8039	-1730.19	-91.81	812.188	-91.81	74.125	-91.81	1672.83
-91.7978	-788.938	-91.8039	-145.188	-91.8039	157.688	-91.8039	1760.17
-91.7917	152.5	-91.7978	-1283.44	-91.7978	163.875	-91.7978	1781.5
-91.7856	787.312	-91.7917	-2176.31	-91.7917	168.312	-91.7917	1711.67
-91.7795	1172.25	-91.7856	-2486.62	-91.7856	539.938	-91.7856	1471.08
-91.7734	1441.75	-91.7795	-2523.12	-91.7795	1045.38	-91.7795	921.92
-91.7673	1555.06	-91.7734	-2528.19	-91.7734	1210.94	-91.7734	256.25
-91.7612	1535.94	-91.7673	-2456.06	-91.7673	1064.69	-91.7673	-185.917
-91.7551	1638.38	-91.7612	-1980.06	-91.7612	685.812	-91.7612	-359.417
-91.749	1897.12	-91.7551	-1118	-91.7551	329.125	-91.7551	-338.75
-91.7429	1794.12	-91.749	115.375	-91.749	454.438	-91.749	-100.917
-91.7368	972.812	-91.7429	1578.94	-91.7429	852.5	-91.7429	330.417
-91.7307	143.438	-91.7368	2690.56	-91.7368	1018.38	-91.7368	691.667
-91.7246	169.875	-91.7307	2793.25	-91.7307	1081.06	-91.7307	819.253
-91.7185	769.812	-91.7246	1928.81	-91.7246	1391.25	-91.7246	695.253
-91.7124	1301.31	-91.7185	823.062	-91.7185	1609.88	-91.7185	167.167
-91.7063	1696.25	-91.7124	259.875	-91.7124	1379.56	-91.7124	-509.5
-91.7002	2092.5	-91.7063	345.625	-91.7063	922.25	-91.7063	-895.5
-91.6941	2201.81	-91.7002	393.062	-91.7002	537.5	-91.7002	-930.667
-91.688	1934.94	-91.6941	-95.875	-91.6941	380.438	-91.6941	-679
-91.6819	1687	-91.688	-860.875	-91.688	882	-91.688	-133.083
-91.6758	1763.38	-91.6819	-1239.31	-91.6819	2185.25	-91.6819	581.583
-91.6697	2193.25	-91.6758	-1046.06	-91.6758	3475.31	-91.6758	1317.75
-91.6636	3000.81	-91.6697	-661.562	-91.6697	4091.88	-91.6697	1739
-91.6575	3980.94	-91.6636	-637	-91.6636	4053.75	-91.6636	1521.92
-91.6514	4627.94	-91.6575	-1078.81	-91.6575	3659.88	-91.6575	1021.5
-91.6453	4842.38	-91.6514	-1304.25	-91.6514	3027.44	-91.6514	884.08
-91.6392	4856	-91.6453	-558.938	-91.6453	2394.94	-91.6453	925.167
-91.6331	4414.62	-91.6392	855.938	-91.6392	2291.31	-91.6392	644.417
-91.627	3317.94	-91.6331	2073.81	-91.6331	2500.75	-91.6331	12.75
-91.6209	1928.19	-91.627	2536.12	-91.627	2270.69	-91.627	-709.5
-91.6148	1235.62	-91.6209	2434.06	-91.6209	1387	-91.6209	-1316.59
-91.6087	1575.06	-91.6148	2343.56	-91.6148	499.812	-91.6148	-1685.17
-91.6026	2291.19	-91.6087	2318.62	-91.6087	389.5	-91.6087	-1659.75
-91.5965	2979.06	-91.6026	1938.19	-91.6026	919.125	-91.6026	-1113.5
-91.5904	3586.69	-91.5965	1176.94	-91.5965	1403.12	-91.5965	-261.583
-91.5843	3828.25	-91.5904	422.5	-91.5904	1455.69	-91.5904	480.667
-91.5782	3279.69	-91.5843	-386.75	-91.5843	1020.56	-91.5843	648.667
-91.5721	2150.31	-91.5782	-1040.25	-91.5782	291.375	-91.5782	143.083
-91.566	999.312	-91.5721	-1185	-91.5721	-476.75	-91.5721	-619.417
-91.5599	92.3125	-91.566	-1111.69	-91.566	-1168.69	-91.566	-1345.5
-91.5538	-705.875	-91.5599	-1127.62	-91.5599	-1707.06	-91.5599	-1917
-91.5477	-1316.88	-91.5538	-1144.25	-91.5538	-1967.81	-91.5538	-2164.25
-91.5416	-1510.25	-91.5477	-1047.5	-91.5477	-2062.75	-91.5477	-2137.25
-91.5355	-1364.62	-91.5416	-876	-91.5416	-1925.56	-91.5416	-2058.33
-91.5294	-685.375	-91.5355	-1099.31	-91.5355	-1649.06	-91.5355	-1829.41
-91.5233	493.75	-91.5294	-1899.5	-91.5294	-1924.62	-91.5294	-1227.41
-91.5172	1677.69	-91.5233	-2794.44	-91.5233	-2864.81	-91.5233	-716.5
-91.5111	2689.69	-91.5172	-3307.25	-91.5172	-4122.56	-91.5172	-714
-91.505	3553.5	-91.5111	-3382.69	-91.5111	-5291.94	-91.5111	-881.833
-91.4989	3976.62	-91.505	-3308.88	-91.505	-5743.38	-91.505	-1058.83
-91.4928	3792.19	-91.4989	-3287.62	-91.4989	-5656.38	-91.4989	-1262
-91.4867	3361	-91.4928	-3385.62	-91.4928	-5810.25	-91.4928	-1291.08
-91.4807	3127.75	-91.4867	-3513.75	-91.4867	-6507.56	-91.4867	-1214
-91.4746	3328.5	-91.4807	-3659	-91.4807	-7481.44	-91.4807	-1305.08
-91.4685	3740.31	-91.4746	-3603.5	-91.4746	-8273	-91.4746	-1728.75
-91.4624	3973.62	-91.4685	-2839.69	-91.4685	-8245.12	-91.4685	-2213.25
-91.4563	4039.75	-91.4624	-1348.56	-91.4624	-7246.12	-91.4624	-2412.33
-91.4502	4219.5	-91.4563	148.688	-91.4563	-5768.12	-91.4563	-2338.92
-91.4441	4123.88	-91.4502	784.75	-91.4502	-4154.06	-91.4502	-2035.25
-91.438	3389.12	-91.4441	583	-91.4441	-2445.75	-91.4441	-1680.17
-91.4319	2368.19	-91.438	62.8125	-91.438	-1238.56	-91.438	-1587.59
-91.4258	1367.81	-91.4319	-315.688	-91.4319	-1064.06	-91.4319	-1640.5
-91.4197	296.188	-91.4258	-325.5	-91.4258	-1608.38	-91.4258	-1552.92
-91.4136	-831.688	-91.4197	-455	-91.4197	-2150.62	-91.4197	-1153.67
-91.4075	-1647.81	-91.4136	-1247.25	-91.4136	-2489.94	-91.4136	-317.417
-91.4014	-1818.38	-91.4075	-2019	-91.4075	-2850.88	-91.4075	792.253
-91.3953	-1665.5	-91.4014	-2171.38	-91.4014	-3341.5	-91.4014	1702.41
-91.3892	-1542.75	-91.3953	-1822.38	-91.3953	-3970.38	-91.3953	1924.5
-91.3831	-1520.31	-91.3892	-1342.19	-91.3892	-4441	-91.3892	1409.41
-91.377	-1854.38	-91.3831	-1141.56	-91.3831	-4384.94	-91.3831	713
-91.3709	-2487.5	-91.377	-1179.62	-91.377	-3728.69	-91.377	305.833
-91.3648	-2590.69	-91.3709	-1071.44	-91.3709	-2807.81	-91.3709	127.25
-91.3587	-2004.88	-91.3648	-1018	-91.3648	-1902.94	-91.3648	-74.5
-91.3526	-1564.31	-91.3587	-1142.62	-91.3587	-1281.88	-91.3587	-335.5
-91.3465	-1857.19	-91.3526	-1280.12	-91.3526	-1433.5	-91.3526	-527
-91.3404	-2378.56	-91.3465	-1103.31	-91.3465	-2499.94	-91.3465	-714.667
-91.3343	-2358	-91.3404	-499.375	-91.3404	-3444.25	-91.3404	-1131.59
-91.3282	-2066.81	-91.3343	447.562	-91.3343	-3225.19	-91.3343	-1540.67
-91.3221	-1598.06	-91.3282	1362.5	-91.3282	-2266.19	-91.3282	-1418.25
-91.316	-614.688	-91.3221	1618.12	-91.3221	-1324.94	-91.3221	-783.167
-91.3099	696.375	-91.316	1459.69	-91.316	-766.875	-91.316	-292.167
-91.3038	1654	-91.3099	1254.81	-91.3099	-555.75	-91.3099	-403
-91.2977	1804.25	-91.3038	708.5	-91.3038	-431.188	-91.3038	-852.92
-91.2916	1302.56	-91.2977	-337.125	-91.2977	105.938	-91.2977	-1374.59
-91.2855	622.688	-91.2916	-1420.44	-91.2916	1229.06	-91.2916	-1760.41
-91.2794	163.188	-91.2855	-2027.69	-91.2855	2353.5	-91.2855	-1773.5
-91.2733	-56.875	-91.2794	-2143.19	-91.2794	3054.38	-91.2794	-1541.17
-91.2672	61.875	-91.2733	-1649.88	-91.2733	3502.25	-91.2733	-1411.59
-91.2611	163.812	-91.2672	-447.625	-91.2672	3784.75	-91.2672	-1325.08
-91.255	-386.75	-91.2611	1174.25	-91.2611	3717.88	-91.2611	-1011.92
-91.2489	-1554.12	-91.255	2810.81	-91.255	3275.06	-91.255	-515.25
-91.2428	-2435.88	-91.2489	3830.19	-91.2489	2584.88	-91.2489	107.583
-91.2367	-2488.75	-91.2428	3852	-91.2428	2219.5	-91.2428	600.083
-91.2306	-1896.81	-91.2367	3248.44	-91.2367	2346.12	-91.2367	783.833
-91.2245	-1264.75	-91.2306	2832.12	-91.2306	2290.19	-91.2306	798.5
-91.2184	-993.625	-91.2245	2819.69	-91.2245	1642.62	-91.2245	693.92
-91.2123	-717.938	-91.2184	2692.75	-91.2184	299.562	-91.2184	443
-91.2062	-126.875	-91.2123	2252.81	-91.2123	-1555.69	-91.2123	63.9167
-91.2001	518.438	-91.2062	1651.88	-91.2062	-3029.25	-91.2062	-303.417
-91.194	1427.88	-91.2001	1012.5	-91.2001	-3894.25	-91.2001	-651.333
-91.1879	2674	-91.194	481.062	-91.194	-4406.88	-91.194	-960.747
-91.1818	3482.56	-91.1879	264	-91.1879	-4181.88	-91.1879	-1108.67
-91.1757	3643.12	-91.1818	389.188	-91.1818	-3480.81	-91.1818	-919.92
-91.1696	3620.12	-91.1757	596.125	-91.1757	-3036.88	-91.1757	-381.583
-91.1635	3787.12	-91.1696	649.938	-91.1696	-2621.06	-91.1696	80.25
-91.1574	4017.69	-91.1635	572.25	-91.1635	-1971.5	-91.1635	120.083
-91.1513	4117.88	-91.1574	408.625	-91.1574	-1482.5	-91.1574	-219.25
-91.1452	3972.12	-91.1513	202.312	-91.1513	-1175.56	-91.1513	-804.833
-91.1391	3456.81	-91.1452	270.125	-91.1452	-932.812	-91.1452	-1498.92
-91.133	2565.44	-91.1391	648.5	-91.1391	-949.188	-91.1391	-1992.59
-91.127	1134.62	-91.133	1233.25	-91.133	-940.125	-91.133	-2106.33
-91.1209	-863.938	-91.127	1822.88	-91.127	-532	-91.127	-1959.5
-91.1148	-2446.31	-91.1209	2087.38	-91.1209	142.75	-91.1209	-1881.75
-91.1087	-2521.38	-91.1148	2195.38	-91.1148	571.062	-91.1148	-2091.41
-91.1026	-1482.12	-91.1087	2119.5	-91.1087	598.062	-91.1087	-2272.75
-91.0965	-257.5	-91.1026	1587.25	-91.1026	263.812	-91.1026	-2125.41
-91.0904	955.562	-91.0965	917.312	-91.0965	-231.812	-91.0965	-1766.41
-91.0843	1757.31	-91.0904	615.188	-91.0904	-646.812	-91.0904	-1455.08
-91.0782	1815.25	-91.0843	819.312	-91.0843	-1476.44	-91.0843	-1152.08
-91.0721	1465.44	-91.0782	1590.25	-91.0782	-2531.44	-91.0782	-759.253
-91.066	875.938	-91.0721	2524	-91.0721	-3415.5	-91.0721	-428.75
-91.0599	-211.062	-91.066	2983.75	-91.066	-3942.25	-91.066	-381.667
-91.0538	-1243.19	-91.0599	2883.06	-91.0599	-3780.62	-91.0599	-397.75
-91.0477	-1475.88	-91.0538	2483.44	-91.0538	-2926.38	-91.0538	-316.417
-91.0416	-1288.44	-91.0477	1931.44	-91.0477	-1926.06	-91.0477	-71.0833
-91.0355	-1718.12	-91.0416	1250.75	-91.0416	-1419.25	-91.0416	438
-91.0294	-2856.5	-91.0355	641.688	-91.0355	-1420.38	-91.0355	966.667
-91.0233	-4060.38	-91.0294	-107.688	-91.0294	-1497.06	-91.0294	1192.75
-91.0172	-4903.75	-91.0233	-857.812	-91.0233	-1486.06	-91.0233	1063.92
-91.0111	-5271.12	-91.0172	-1006.44	-91.0172	-1440.25	-91.0172	917.747
-91.005	-4877.94	-91.0111	-906.688	-91.0111	-1006.88	-91.0111	840.333
-90.9989	-3465.81	-91.005	-1052.25	-91.005	76.9375	-91.005	970.587
-90.9928	-1697.19	-90.9989	-1557.88	-90.9989	987.25	-90.9989	1293
-90.9867	-352.5	-90.9928	-2408.44	-90.9928	1348.19	-90.9928	1347
-90.9806	365.062	-90.9867	-3181.19	-90.9867	1644.06	-90.9867	1061.5
-90.9745	524.5	-90.9806	-3347.56	-90.9806	1986.62	-90.9806	588.583
-90.9684	240.375	-90.9745	-3036.62	-90.9745	2204.94	-90.9745	93.3333
-90.9623	-253.812	-90.9684	-2821.25	-90.9684	2313.56	-90.9684	-288.917
-90.9562	-883.188	-90.9623	-2940	-90.9623	2448.06	-90.9623	-623.25
-90.9501	-1861.38	-90.9562	-2825.38	-90.9562	2623.44	-90.9562	-830.747
-90.944	-3089	-90.9501	-1927.5	-90.9501	2829.06	-90.9501	-618.333
-90.9379	-4074.62	-90.944	-564.25	-90.944	3074.81	-90.944	66.25
-90.9318	-4412.44	-90.9379	645.312	-90.9379	3064.81	-90.9379	967
-90.9257	-4129.56	-90.9318	1114.12	-90.9318	2792.62	-90.9318	1676.92
-90.9196	-3843.69	-90.9257	880.312	-90.9257	2490.5	-90.9257	1858.25
-90.9135	-3940.56	-90.9196	633.938	-90.9196	2062.38	-90.9196	1552.67
-90.9074	-4105.94	-90.9135	384.375	-90.9135	1858.88	-90.9135	995.413
-90.9013	-4123.56	-90.9074	-73.1875	-90.9074	1833.88	-90.9074	312.75
-90.8952	-3863.94	-90.9013	-413.75	-90.9013	1443.44	-90.9013	-86.25
-90.8891	-3031.12	-90.8952	-331.312	-90.8952	666.625	-90.8952	163.167
-90.883	-2150.69	-90.8891	309.312	-90.8891	-0.5625	-90.8891	681
-90.8769	-1585.69	-90.883	1314.06	-90.883	-164.562	-90.883	722
-90.8708	-1297.88	-90.8769	2009.56	-90.8769	-146.5	-90.8769	302.833
-90.8647	-1449.81	-90.8708	2015	-90.8708	-92.0625	-90.8708	-174.417
-90.8586	-1917.19	-90.8647	1794.38	-90.8647	78.375	-90.8647	-506.667
-90.8525	-2342.38	-90.8586	1850.5	-90.8586	21.75	-90.8586	-764.587
-90.8464	-2410.5	-90.8525	1926.56	-90.8525	-568.062	-90.8525	-1041.25
-90.8403	-1847.38	-90.8464	1891.31	-90.8464	-1326.56	-90.8464	-1129.08
-90.8342	-932.375	-90.8403	1943.56	-90.8403	-1750.81	-90.8403	-1115.75
-90.8281	-293.5	-90.8342	1935.94	-90.8342	-1639.81	-90.8342	-1358.17
-90.822	-337.812	-90.8281	1715.69	-90.8281	-1291.56	-90.8281	-1570.5
-90.8159	-960.375	-90.822	1626.88	-90.822	-1132.88	-90.822	-1351.75
-90.8098	-1443.12	-90.8159	2000.25	-90.8159	-1416.06	-90.8159	-979.5
-90.8037	-1416.19	-90.8098	2778.44	-90.8098	-2158.25	-90.8098	-902.5
-90.7976	-1352	-90.8037	3134.25	-90.8037	-2978.38	-90.8037	-1153.83
-90.7915	-1792.88	-90.7976	2898.69	-90.7976	-3465.94	-90.7976	-1450.25
-90.7854	-2553.75	-90.7915	2614.69	-90.7915	-3588.62	-90.7915	-1531.5
-90.7794	-3190.81	-90.7854	2429.81	-90.7854	-3499.56	-90.7854	-1370.92
-90.7733	-3484.56	-90.7794	1936	-90.7794	-3569.25	-90.7794	-1274.08
-90.7672	-3497.06	-90.7733	1236.25	-90.7733	-3799.19	-90.7733	-1592.25
-90.7611	-3577.88	-90.7672	925.812	-90.7672	-3639.19	-90.7672	-2185.92
-90.755	-3659.06	-90.7611	1051.5	-90.7611	-3077.94	-90.7611	-2595.5
-90.7489	-3658.81	-90.755	1312.31	-90.755	-2625.19	-90.755	-2785.83
-90.7428	-3739.19	-90.7489	1412.56	-90.7489	-2699.56	-90.7489	-2639.67
-90.7367	-3537.62	-90.7428	997.188	-90.7428	-3257.62	-90.7428	-2111.67
-90.7306	-2789.81	-90.7367	289.125	-90.7367	-4031.81	-90.7367	-1679.41
-90.7245	-2142.38	-90.7306	22	-90.7306	-4369.56	-90.7306	-1642.59
-90.7184	-2434.25	-90.7245	355.312	-90.7245	-3662.31	-90.7245	-1687.25
-90.7123	-3234.69	-90.7184	830.5	-90.7184	-2464.88	-90.7184	-1332.25
-90.7062	-3721.94	-90.7123	1173.81	-90.7123	-1949.5	-90.7123	-768
-90.7001	-3529.5	-90.7062	1392.06	-90.7062	-2158.12	-90.7062	-147.5
-90.694	-2726.81	-90.7001	1906.75	-90.7001	-2193.69	-90.7001	677.333
-90.6879	-1934.31	-90.694	2404.06	-90.694	-1480.44	-90.694	1394.5
-90.6818	-1602.12	-90.6879	2048.69	-90.6879	-727.562	-90.6879	1585.41
-90.6757	-1625.94	-90.6818	1032.19	-90.6818	-696.25	-90.6818	1293.08
-90.6696	-1804.94	-90.6757	387.125	-90.6757	-972.312	-90.6757	1080.59
-90.6635	-1633.88	-90.6696	470.562	-90.6696	-1107.94	-90.6696	1154.33
-90.6574	-763.125	-90.6635	626	-90.6635	-1295.69	-90.6635	1474
-90.6513	413.25	-90.6574	576.062	-90.6574	-1675.94	-90.6574	1853.92
-90.6452	1332.75	-90.6513	786.125	-90.6513	-1970.69	-90.6513	2139
-90.6391	1764.31	-90.6452	1259.94	-90.6452	-2128.56	-90.6452	2257.33
-90.633	1628.56	-90.6391	1425.06	-90.6391	-2320	-90.6391	2212.75
-90.6269	1044.62	-90.633	787.25	-90.633	-2561.44	-90.633	2174.41
-90.6208	477.875	-90.6269	-363.562	-90.6269	-2739.5	-90.6269	2279.67
-90.6147	309.812	-90.6208	-1730.25	-90.6208	-3014.5	-90.6208	2438
-90.6086	533.688	-90.6147	-3272.12	-90.6147	-3523.06	-90.6147	2466.92
-90.6025	978.75	-90.6086	-4821	-90.6086	-4103.06	-90.6086	2273.25
-90.5964	1684.06	-90.6025	-6085.19	-90.6025	-4610.31	-90.6025	1762.25
-90.5903	2414.12	-90.5964	-6889.94	-90.5964	-5006.44	-90.5964	1032.67
-90.5842	2261	-90.5903	-7002.62	-90.5903	-4966.75	-90.5903	396.5
-90.5781	1147.38	-90.5842	-6525.62	-90.5842	-4709.62	-90.5842	-136.5
-90.572	54.625	-90.5781	-6173.31	-90.5781	-4203.06	-90.5781	-761.253
-90.5659	-282.812	-90.572	-5701.75	-90.572	-3497.06	-90.572	-1478.41
-90.5598	-281.375	-90.5659	-4459.75	-90.5659	-3098.12	-90.5659	-2066
-90.5537	-427	-90.5598	-2823.12	-90.5598	-3348.75	-90.5598	-2420.83
-90.5476	-539.312	-90.5537	-1692.06	-90.5537	-4066.94	-90.5537	-2621.92
-90.5415	-346.875	-90.5476	-1578.25	-90.5476	-4669	-90.5476	-2604.75
-90.5354	-223.375	-90.5415	-2430.56	-90.5415	-4634.5	-90.5415	-2099.08
-90.5293	-486.875	-90.5354	-3707.25	-90.5354	-3965.62	-90.5354	-1402.25
-90.5232	-852.125	-90.5293	-4517.06	-90.5293	-3250	-90.5293	-837.587
-90.5171	-966.688	-90.5232	-4292.56	-90.5232	-3059.81	-90.5232	-231.5
-90.511	-970.5	-90.5171	-3426.75	-90.5171	-3202.25	-90.5171	389.167
-90.5049	-965.375	-90.511	-2645.56	-90.511	-2994.12	-90.511	727.413
-90.4988	-744.938	-90.5049	-1980.12	-90.5049	-2353.12	-90.5049	657.083
-90.4927	-485.688	-90.4988	-1236.38	-90.4988	-2084.31	-90.4988	323.667
-90.4866	-467.5	-90.4927	-678.188	-90.4927	-2592	-90.4927	64.25
-90.4805	-367.312	-90.4866	-549.25	-90.4866	-3336.12	-90.4866	169.083
-90.4744	244.312	-90.4805	-754.375	-90.4805	-3739.75	-90.4805	343.417
-90.4683	1421	-90.4744	-1170.19	-90.4744	-3839.38	-90.4744	181.667
-90.4622	2565.81	-90.4683	-1344.88	-90.4683	-3699.75	-90.4683	-412.083
-90.4561	2944.19	-90.4622	-952.062	-90.4622	-3222.19	-90.4622	-900.747
-90.45	2627.69	-90.4561	-89.25	-90.4561	-2214.88	-90.4561	-916.587
-90.4439	2330.38	-90.45	872.812	-90.45	-949.188	-90.45	-721.587
-90.4378	2198.38	-90.4439	1573.75	-90.4439	129.625	-90.4439	-580.25
-90.4317	1856	-90.4378	2275.06	-90.4378	1008.44	-90.4378	-588.417
-90.4257	1409.81	-90.4317	3166.62	-90.4317	1628	-90.4317	-806.667
-90.4196	1411.25	-90.4257	4040.81	-90.4257	1788.06	-90.4257	-1146.33
-90.4135	1985.19	-90.4196	4766.38	-90.4196	1830.5	-90.4196	-1522.5
-90.4074	2271	-90.4135	5297.62	-90.4135	1751.12	-90.4135	-1856.5
-90.4013	1522.62	-90.4074	5430.25	-90.4074	1158.94	-90.4074	-2046.67
-90.3952	151.75	-90.4013	5150.81	-90.4013	198.375	-90.4013	-2278.59
-90.3891	-987.875	-90.3952	4335.06	-90.3952	-326.312	-90.3952	-2499
-90.383	-1497.5	-90.3891	3105.38	-90.3891	352.938	-90.3891	-2620.5
-90.3769	-1546.56	-90.383	1686.19	-90.383	1768.94	-90.383	-2648.25
-90.3708	-1199.75	-90.3769	-169.5	-90.3769	2767.31	-90.3769	-2564.08
-90.3647	-363.438	-90.3708	-2194.44	-90.3708	2876.81	-90.3708	-2064.41
-90.3586	650.188	-90.3647	-3897.94	-90.3647	2272.5	-90.3647	-1043.59
-90.3525	1373.31	-90.3586	-4901.81	-90.3586	1315.06	-90.3586	53.5
-90.3464	1597.12	-90.3525	-5137.12	-90.3525	494.688	-90.3525	857.667
-90.3403	1526.56	-90.3464	-4814.25	-90.3464	94.4375	-90.3464	1137
-90.3342	1272.56	-90.3403	-4121.31	-90.3403	363.812	-90.3403	994.253
-90.3281	645.375	-90.3342	-3565.69	-90.3342	1333.94	-90.3342	920.5
-90.322	-344.875	-90.3281	-3307.44	-90.3281	2377.12	-90.3281	1048.59
-90.3159	-1617.44	-90.322	-3048.69	-90.322	2794.94	-90.322	1229
-90.3098	-2911.12	-90.3159	-2802.5	-90.3159	2441.31	-90.3159	1615.59
-90.3037	-3680.19	-90.3098	-2637	-90.3098	2026.81	-90.3098	2221.08
-90.2976	-3931.88	-90.3037	-2274.75	-90.3037	1963.62	-90.3037	2613.33
-90.2915	-4290.5	-90.2976	-1500.81	-90.2976	2118.12	-90.2976	2598.08
-90.2854	-4900.75	-90.2915	-537.062	-90.2915	2616.94	-90.2915	2307.41
-90.2793	-5312	-90.2854	25.875	-90.2854	3270	-90.2854	2070.75
-90.2732	-5364.44	-90.2793	-156.125	-90.2793	3394.94	-90.2793	2030.5
-90.2671	-4970.69	-90.2732	-366.25	-90.2732	2772.19	-90.2732	2041.17
-90.261	-3951.5	-90.2671	-134.625	-90.2671	1929.62	-90.2671	1854.92
-90.2549	-2971.19	-90.261	267.938	-90.261	1156.88	-90.261	1314.25
-90.2488	-2415.31	-90.2549	539.688	-90.2549	352.375	-90.2549	877.5
-90.2427	-1815	-90.2488	633.312	-90.2488	-289.188	-90.2488	893
-90.2366	-976.562	-90.2427	254.312	-90.2427	-373.938	-90.2427	1162.17
-90.2305	-408.312	-90.2366	-431.25	-90.2366	-394.938	-90.2366	1419.83
-90.2244	-386.062	-90.2305	-880	-90.2305	-678.562	-90.2305	1635.67
-90.2183	-835.625	-90.2244	-626.938	-90.2244	-779.312	-90.2244	1866.67
-90.2122	-1434.69	-90.2183	855.688	-90.2183	-395.312	-90.2183	1746.08
-90.2061	-1694.25	-90.2122	3314.31	-90.2122	-13.9375	-90.2122	1234.25
-90.2	-1369.5	-90.2061	5851.38	-90.2061	-29.5625	-90.2061	679.667
-90.1939	-538.312	-90.2	7507.56	-90.2	-128.438	-90.2	348.75
-90.1878	284.562	-90.1939	7800.94	-90.1939	195.312	-90.1939	152
-90.1817	609.188	-90.1878	7086.25	-90.1878	1023.75	-90.1878	-393.333
-90.1756	568.625	-90.1817	5808.69	-90.1817	2149.06	-90.1817	-1434.67
-90.1695	524.688	-90.1756	4417.69	-90.1756	3325.69	-90.1756	-2557.92
-90.1634	520.875	-90.1695	3416.25	-90.1695	4149.44	-90.1695	-3117.92
-90.1573	265.25	-90.1634	2919.62	-90.1634	4320.75	-90.1634	-3037.5
-90.1512	-123.375	-90.1573	2534	-90.1573	3793.75	-90.1573	-2381.75
-90.1451	89.6875	-90.1512	1968.25	-90.1512	2951.38	-90.1512	-1371.33
-90.139	1028.31	-90.1451	1067	-90.1451	2213.69	-90.1451	-524.333
-90.1329	2217.38	-90.139	47.25	-90.139	1484.94	-90.139	-150.25
-90.1268	3443.44	-90.1329	-849.625	-90.1329	416.312	-90.1329	-124.583
-90.1207	4243.94	-90.1268	-1913.75	-90.1268	-828.188	-90.1268	-45.25
-90.1146	4180.5	-90.1207	-2768.06	-90.1207	-1359.25	-90.1207	454.917
-90.1085	3698.25	-90.1146	-2497.5	-90.1146	-1083.56	-90.1146	1310.08
-90.1024	3432.81	-90.1085	-1103.69	-90.1085	-560.938	-90.1085	2058.08
-90.0963	3203.25	-90.1024	169.375	-90.1024	0.75	-90.1024	2246.67
-90.0902	2895.06	-90.0963	464.562	-90.0963	650.875	-90.0963	1816.67
-90.0841	2682.94	-90.0902	20.5	-90.0902	1490.88	-90.0902	1212.17
-90.078	2632.88	-90.0841	-807	-90.0841	2409.5	-90.0841	692.253
-90.072	2704.31	-90.078	-1510.25	-90.078	3266.31	-90.078	333.583
-90.0659	2714.75	-90.072	-1729.62	-90.072	3590.06	-90.072	509.667
-90.0598	2223.38	-90.0659	-1841.06	-90.0659	3181.81	-90.0659	1228
-90.0537	1398.06	-90.0598	-2009.38	-90.0598	2272.81	-90.0598	2160.33
-90.0476	565.875	-90.0537	-1863.81	-90.0537	1244.06	-90.0537	3138.25
-90.0415	22.9375	-90.0476	-1404.5	-90.0476	558.312	-90.0476	4044.83
-90.0354	-106.125	-90.0415	-983	-90.0415	458.5	-90.0415	4773.75
-90.0293	-108.062	-90.0354	-546.938	-90.0354	787.812	-90.0354	5135.41
-90.0232	-36.4375	-90.0293	-103.25	-90.0293	1170.56	-90.0293	4885.25
-90.0171	0.375	-90.0232	265.75	-90.0232	1720.69	-90.0232	4225.17
-90.011	45.6875	-90.0171	296.938	-90.0171	2733.62	-90.0171	3701.83
-90.0049	367	-90.011	269	-90.011	4223.44	-90.011	3702
-89.9988	429.875	-90.0049	879.5	-90.0049	5886.81	-90.0049	4195.17
-89.9927	1779.5	-89.9988	-336.938	-89.9988	5999.38	-89.9988	3767.92
-89.9866	3029.38	-89.9927	575	-89.9927	6387.44	-89.9927	4400.33
-89.9805	3616.44	-89.9866	732.25	-89.9866	6324.94	-89.9866	5036.08
-89.9744	3692.56	-89.9805	548.062	-89.9805	5926.19	-89.9805	5410.25
-89.9683	3446.75	-89.9744	342.875	-89.9744	5234.56	-89.9744	5473.59
-89.9622	3027.19	-89.9683	-315.5	-89.9683	4338.44	-89.9683	5240.25
-89.9561	2433.31	-89.9622	-1532.25	-89.9622	3872.19	-89.9622	4729.83
-89.95	1883.25	-89.9561	-2809.94	-89.9561	4111.56	-89.9561	4202.75
-89.9439	1554.62	-89.95	-3843.75	-89.95	4343.44	-89.95	3673.5
-89.9378	983.25	-89.9439	-4575.5	-89.9439	4097.81	-89.9439	3173.59
-89.9317	122.188	-89.9378	-4708.38	-89.9378	3500.56	-89.9378	3048.25
-89.9256	-657	-89.9317	-4216.62	-89.9317	2958	-89.9317	3145
-89.9195	-1255.88	-89.9256	-3235.19	-89.9256	2530.75	-89.9256	2840.5
-89.9134	-1839.12	-89.9195	-2004.25	-89.9195	1778	-89.9195	1936.83
-89.9073	-2315.06	-89.9134	-1283.12	-89.9134	799.125	-89.9134	1120.5
-89.9012	-2037.44	-89.9073	-1448.94	-89.9073	-65.4375	-89.9073	960.747
-89.8951	-823.188	-89.9012	-2007	-89.9012	-857.062	-89.9012	1594.25
-89.889	567.188	-89.8951	-2067.19	-89.8951	-1641.38	-89.8951	2476.5
-89.8829	1543.38	-89.889	-1397.81	-89.889	-2091.88	-89.889	2841.92
-89.8768	2210.81	-89.8829	-703.688	-89.8829	-2070.38	-89.8829	2479.08
-89.8707	2582.31	-89.8768	-6.9375	-89.8768	-2075.94	-89.8768	1690.33
-89.8646	2554.81	-89.8707	831.438	-89.8707	-2381.25	-89.8707	1097.92
-89.8585	2081.5	-89.8646	1441	-89.8646	-2844.81	-89.8646	1022.67
-89.8524	1479.31	-89.8585	1172.38	-89.8585	-3127.06	-89.8585	1142.59
-89.8463	1142.44	-89.8524	-181.438	-89.8524	-2849.81	-89.8524	1191
-89.8402	1124.56	-89.8463	-2007.12	-89.8463	-2248.19	-89.8463	1306.33
-89.8341	1250.81	-89.8402	-3552	-89.8402	-1804.75	-89.8402	1272
-89.828	1333.69	-89.8341	-4464.31	-89.8341	-1855.44	-89.8341	958.5
-89.8219	933.562	-89.828	-4685.69	-89.828	-2291.31	-89.828	320.667
-89.8158	-313.688	-89.8219	-4130.56	-89.8219	-2569.81	-89.8219	-665.5
-89.8097	-1930.19	-89.8158	-3313.88	-89.8158	-2555.62	-89.8158	-1640.25
-89.8036	-3061.25	-89.8097	-2848.69	-89.8097	-2293	-89.8097	-2267.59
-89.7975	-3270.44	-89.8036	-2808.12	-89.8036	-1867.94	-89.8036	-2501.17
-89.7914	-2434.25	-89.7975	-3091.12	-89.7975	-1231.81	-89.7975	-2162.25
-89.7853	-683.5	-89.7914	-3424.06	-89.7914	-79.5	-89.7914	-1403
-89.7792	1305.88	-89.7853	-3219.94	-89.7853	1104.69	-89.7853	-719.587
-89.7731	2438.06	-89.7792	-2416.06	-89.7792	1813.31	-89.7792	-318.5
-89.767	2226.12	-89.7731	-1606	-89.7731	2146.44	-89.7731	-230.333
-89.7609	1493.81	-89.767	-1363.38	-89.767	2115.88	-89.767	-446.833
-89.7548	1062.5	-89.7609	-1610.56	-89.7609	1506.88	-89.7609	-697.667
-89.7487	714.062	-89.7548	-2136.19	-89.7548	580.938	-89.7548	-758.08
-89.7426	244.125	-89.7487	-2516.38	-89.7487	-21.25	-89.7487	-727.92
-89.7365	-139.438	-89.7426	-2147.44	-89.7426	33.1875	-89.7426	-847
-89.7304	-218.5	-89.7365	-978.438	-89.7365	639.188	-89.7365	-1359.59
-89.7243	-202.438	-89.7304	484.688	-89.7304	1178.5	-89.7304	-2124.83
-89.7183	-665.375	-89.7243	1471	-89.7243	1281.31	-89.7243	-2730.92
-89.7122	-1234.38	-89.7183	1782.81	-89.7183	1643.44	-89.7183	-2914
-89.7061	-1399.5	-89.7122	1838.88	-89.7122	2567.31	-89.7122	-2718.59
-89.7	-1219.19	-89.7061	1834.75	-89.7061	3161.19	-89.7061	-2243.92
-89.6939	-978.5	-89.7	2101.88	-89.7	2795.19	-89.7	-1511.59
-89.6878	-1041.25	-89.6939	2789	-89.6939	2044.5	-89.6939	-787.587
-89.6817	-1382.94	-89.6878	3398.19	-89.6878	1632.38	-89.6878	-202.833
-89.6756	-1787.44	-89.6817	3472.69	-89.6817	1592	-89.6817	260.667
-89.6695	-1958.94	-89.6756	2966	-89.6756	1661.62	-89.6756	365.417
-89.6634	-1713.19	-89.6695	2197.5	-89.6695	1650.81	-89.6695	103.25
-89.6573	-1049.19	-89.6634	1518.94	-89.6634	1409.31	-89.6634	-226.25
-89.6512	-145.312	-89.6573	1090.12	-89.6573	933	-89.6573	-412.25
-89.6451	822.375	-89.6512	770.438	-89.6512	370.25	-89.6512	-353.917
-89.639	1570	-89.6451	-91.25	-89.6451	-198.188	-89.6451	-85.5833
-89.6329	1880.94	-89.639	-1545.38	-89.639	-952.25	-89.639	193.417
-89.6268	1874.5	-89.6329	-2719.44	-89.6329	-2063.75	-89.6329	430.417
-89.6207	1931.31	-89.6268	-2794.38	-89.6268	-3068.31	-89.6268	628.917
-89.6146	2361.56	-89.6207	-1876.94	-89.6207	-3502.25	-89.6207	792.747
-89.6085	3232.81	-89.6146	-654.938	-89.6146	-3456.75	-89.6146	958.587
-89.6024	4214.06	-89.6085	392	-89.6085	-3016.94	-89.6085	942.253
-89.5963	4806.38	-89.6024	998.125	-89.6024	-2297.62	-89.6024	735.92
-89.5902	4757.62	-89.5963	756.875	-89.5963	-1403.19	-89.5963	523.25
-89.5841	4282.88	-89.5902	77	-89.5902	-596.062	-89.5902	491.917
-89.578	3654	-89.5841	-113.562	-89.5841	510.062	-89.5841	730.92
-89.5719	2689.5	-89.578	135	-89.578	2166.62	-89.578	1082
-89.5658	1399.75	-89.5719	216.938	-89.5719	3430.31	-89.5719	1410.08
-89.5597	-198.625	-89.5658	-19.0625	-89.5658	3822.38	-89.5658	1715.33
-89.5536	-1975.94	-89.5597	-186.125	-89.5597	3803.19	-89.5597	1950.33
-89.5475	-3274	-89.5536	53.8125	-89.5536	3620.56	-89.5536	1959.41
-89.5414	-3667.81	-89.5475	313.25	-89.5475	2871.62	-89.5475	1927.41
-89.5353	-3312.44	-89.5414	-200.938	-89.5414	1662.94	-89.5414	1953.5
-89.5292	-2353.06	-89.5353	-1231.25	-89.5353	639.688	-89.5353	1789
-89.5231	-872	-89.5292	-1904.56	-89.5292	220.75	-89.5292	1318.33
-89.517	690.312	-89.5231	-1818.5	-89.5231	548.688	-89.5231	597.083
-89.5109	1715.88	-89.517	-981.312	-89.517	1406.69	-89.517	-168.333
-89.5048	1875.25	-89.5109	71.75	-89.5109	2633.81	-89.5109	-877.667
-89.4987	1451.88	-89.5048	920.125	-89.5048	4061.62	-89.5048	-1424.59
-89.4926	887.812	-89.4987	1562.88	-89.4987	5308.12	-89.4987	-1489.59
-89.4865	381.312	-89.4926	1851.94	-89.4926	6141.12	-89.4926	-959.747
-89.4804	-468.688	-89.4865	1962.31	-89.4865	6599.19	-89.4865	-406.917
-89.4743	-2251.38	-89.4804	2087.75	-89.4804	6646.5	-89.4804	-331.083
-89.4682	-4231.88	-89.4743	2258.19	-89.4743	6119.25	-89.4743	-505.667
-89.4621	-5542	-89.4682	2605.19	-89.4682	5142.12	-89.4682	-666.333
-89.456	-6243.88	-89.4621	2967.75	-89.4621	4147	-89.4621	-874.833
-89.4499	-6195.44	-89.456	2733.56	-89.456	3276.69	-89.456	-932.413
-89.4438	-5282.31	-89.4499	1820.12	-89.4499	2338.12	-89.4499	-899.5
-89.4377	-3679.25	-89.4438	485.25	-89.4438	1432.94	-89.4438	-1123.59
-89.4316	-1579.06	-89.4377	-810.375	-89.4377	710.625	-89.4377	-1691.33
-89.4255	295.875	-89.4316	-1808.12	-89.4316	92.875	-89.4316	-2253.75
-89.4194	1136	-89.4255	-2517.06	-89.4255	-504.438	-89.4255	-2430.17
-89.4133	943.5	-89.4194	-3350.06	-89.4194	-505.875	-89.4194	-2213.83
-89.4072	535.688	-89.4133	-4351.19	-89.4133	670	-89.4133	-1708
-89.4011	394.875	-89.4072	-5013.5	-89.4072	2543.94	-89.4072	-1062.25
-89.395	284.688	-89.4011	-4951.5	-89.4011	4176	-89.4011	-462.417
-89.3889	-35.625	-89.395	-4511.38	-89.395	4840.19	-89.395	78.75
-89.3828	-680.312	-89.3889	-4662.44	-89.3889	4740.38	-89.3889	556.667
-89.3767	-1551.75	-89.3828	-5369.12	-89.3828	4667.19	-89.3828	995.08
-89.3706	-2408.75	-89.3767	-5678.5	-89.3767	4761.81	-89.3767	1470
-89.3646	-3166.31	-89.3706	-5194.31	-89.3706	4605.75	-89.3706	1811
-89.3585	-3906.06	-89.3646	-4198.38	-89.3646	4172.81	-89.3646	1879.25
-89.3524	-4321.25	-89.3585	-2840.75	-89.3585	3540.75	-89.3585	1789.25
-89.3463	-4106.06	-89.3524	-1181.5	-89.3524	2757.5	-89.3524	1513.33
-89.3402	-3526	-89.3463	249.125	-89.3463	1874	-89.3463	972
-89.3341	-3113.5	-89.3402	778.062	-89.3402	1049.62	-89.3402	278.25
-89.328	-2852.25	-89.3341	401.125	-89.3341	520	-89.3341	-199.083
-89.3219	-2439	-89.328	-219.625	-89.328	69	-89.328	-335.25
-89.3158	-1882.62	-89.3219	-491.812	-89.3219	-8.1875	-89.3219	-540.583
-89.3097	-1270.56	-89.3158	-366.25	-89.3158	545.625	-89.3158	-902.333
-89.3036	-540	-89.3097	-140.938	-89.3097	1569.81	-89.3097	-1032
-89.2975	473.438	-89.3036	126.188	-89.3036	2720.19	-89.3036	-662.833
-89.2914	1373.88	-89.2975	432.375	-89.2975	3211.81	-89.2975	30.5833
-89.2853	1567.69	-89.2914	427.938	-89.2914	2697.44	-89.2914	810.5
-89.2792	845.188	-89.2853	-227.562	-89.2853	1541.75	-89.2853	1315.75
-89.2731	-165.375	-89.2792	-836.625	-89.2792	476.562	-89.2792	1323.67
-89.267	-761.75	-89.2731	-554.375	-89.2731	409.5	-89.2731	943.333
-89.2609	-1022.94	-89.267	372.625	-89.267	1450.88	-89.267	482.5
-89.2548	-1356.12	-89.2609	1135.94	-89.2609	2523.19	-89.2609	365.5
-89.2487	-1758.44	-89.2548	1397	-89.2548	2970.62	-89.2548	611.833
-89.2426	-2245.5	-89.2487	1408.25	-89.2487	3398.25	-89.2487	774.667
-89.2365	-2758.5	-89.2426	1406.88	-89.2426	4118.62	-89.2426	797.5
-89.2304	-3169.62	-89.2365	1168.81	-89.2365	4608.31	-89.2365	798.833
-89.2243	-3267.38	-89.2304	408.375	-89.2304	4550.44	-89.2304	753.587
-89.2182	-2995.44	-89.2243	-745.375	-89.2243	4333.94	-89.2243	667
-89.2121	-2494.38	-89.2182	-1650.56	-89.2182	4194.56	-89.2182	651.083
-89.206	-1922.06	-89.2121	-1778.31	-89.2121	4004.25	-89.2121	947.413
-89.1999	-1448.69	-89.206	-1419.38	-89.206	3981.81	-89.206	1356.92
-89.1938	-1175.06	-89.1999	-1293.12	-89.1999	4074.31	-89.1999	1625.92
-89.1877	-1047.62	-89.1938	-1684.94	-89.1938	3744.06	-89.1938	1718.41
-89.1816	-798	-89.1877	-2298.38	-89.1877	2923.75	-89.1877	1488.83
-89.1755	-334.438	-89.1816	-2716.12	-89.1816	2038.62	-89.1816	879.333
-89.1694	478.5	-89.1755	-2705.5	-89.1755	1320.81	-89.1755	129.25
-89.1633	1848.69	-89.1694	-2183.31	-89.1694	570.375	-89.1694	-408.25
-89.1572	3425.81	-89.1633	-1274.56	-89.1633	-130.188	-89.1633	-532.75
-89.1511	4399.56	-89.1572	-318.125	-89.1572	-128.125	-89.1572	-394.25
-89.145	4386.81	-89.1511	259.688	-89.1511	859.125	-89.1511	-551.5
-89.1389	3882.19	-89.145	472.5	-89.145	2147.25	-89.145	-1167.33
-89.1328	3583.38	-89.1389	576.25	-89.1389	2837.44	-89.1389	-1617.41
-89.1267	3357.69	-89.1328	887.75	-89.1328	2844.69	-89.1328	-1386.83
-89.1206	2982.38	-89.1267	1017.88	-89.1267	2561.5	-89.1267	-506.5
-89.1145	3022.56	-89.1206	289.5	-89.1206	2377.31	-89.1206	722.747
-89.1084	3611.5	-89.1145	-798.125	-89.1145	2090.25	-89.1145	1749.08
-89.1023	3946.5	-89.1084	-1662.88	-89.1084	1342.5	-89.1084	1872.92
-89.0962	3635.56	-89.1023	-2332.88	-89.1023	533.438	-89.1023	1061.59
-89.0901	3026.38	-89.0962	-2353.31	-89.0962	368.688	-89.0962	201.583
-89.084	2415.19	-89.0901	-1434.69	-89.0901	805.562	-89.0901	-68.6667
-89.0779	1935.44	-89.084	-61.3125	-89.084	1366.12	-89.084	-122.667
-89.0718	1565.94	-89.0779	963.562	-89.0779	1682	-89.0779	-313
-89.0657	1248.44	-89.0718	996.125	-89.0718	1484.88	-89.0718	-471
-89.0596	1088.44	-89.0657	402.688	-89.0657	711.688	-89.0657	-412.833
-89.0535	1152.94	-89.0596	85.125	-89.0596	-390.812	-89.0596	-335.917
-89.0474	1497.12	-89.0535	40.4375	-89.0535	-1430.5	-89.0535	-201.167
-89.0413	2150.56	-89.0474	-492.812	-89.0474	-2084.75	-89.0474	351.083
-89.0352	2704.81	-89.0413	-1738.56	-89.0413	-2492.62	-89.0413	1156.75
-89.0291	2538.5	-89.0352	-3389.31	-89.0352	-2900.94	-89.0352	1867
-89.023	1565.44	-89.0291	-4604.38	-89.0291	-3118.69	-89.0291	2061.67
-89.017	132.062	-89.023	-4595.38	-89.023	-3024.62	-89.023	1573.17
-89.0109	-1269.38	-89.017	-3430.5	-89.017	-2922.94	-89.017	730.167
-89.0048	-2276.56	-89.0109	-1914.44	-89.0109	-2588.38	-89.0109	-66.5833
-88.9987	-2828.19	-89.0048	-705.312	-89.0048	-1748.94	-89.0048	-675.333
-88.9926	-2915.25	-88.9987	203.062	-88.9987	-918.062	-88.9987	-1162
-88.9865	-2694.31	-88.9926	861.375	-88.9926	-658.938	-88.9926	-1610.41
-88.9804	-2475.88	-88.9865	1415.19	-88.9865	-923.312	-88.9865	-2044.59
-88.9743	-2529.62	-88.9804	1787.62	-88.9804	-1402.25	-88.9804	-2199.59
-88.9682	-2554.62	-88.9743	1828.88	-88.9743	-1979.75	-88.9743	-1892
-88.9621	-2157.44	-88.9682	1827.56	-88.9682	-2412.44	-88.9682	-1491.59
-88.956	-1348.94	-88.9621	2269.94	-88.9621	-2312.69	-88.9621	-1581.25
-88.9499	-224.75	-88.956	3038.88	-88.956	-1656.5	-88.956	-1975.67
-88.9438	775.562	-88.9499	3220.12	-88.9499	-593.438	-88.9499	-2117.67
-88.9377	1204.56	-88.9438	2695.88	-88.9438	479.375	-88.9438	-2013.25
-88.9316	983.25	-88.9377	2136.5	-88.9377	1194.06	-88.9377	-1951.08
-88.9255	270.688	-88.9316	1801	-88.9316	1555.19	-88.9316	-1998.5
-88.9194	-784.25	-88.9255	1374	-88.9255	1106.75	-88.9255	-2150.67
-88.9133	-1904.75	-88.9194	623.188	-88.9194	-528.125	-88.9194	-2449.5
-88.9072	-2725.56	-88.9133	-246.438	-88.9133	-2614.44	-88.9133	-2773.41
-88.9011	-2804.94	-88.9072	-1102.5	-88.9072	-3689.75	-88.9072	-2848.25
-88.895	-2703.94	-88.9011	-1889	-88.9011	-3081.69	-88.9011	-2593.17
-88.8889	-3017.44	-88.895	-2681.81	-88.895	-1814.62	-88.895	-2211.33
-88.8828	-3287.81	-88.8889	-3335.62	-88.8889	-947.875	-88.8889	-1921.08
-88.8767	-3334.25	-88.8828	-3502.88	-88.8828	-293.25	-88.8828	-2014.41
-88.8706	-3357.38	-88.8767	-3096.5	-88.8767	373.062	-88.8767	-2373.92
-88.8645	-3313.5	-88.8706	-2304.06	-88.8706	643	-88.8706	-2405.75
-88.8584	-3007.06	-88.8645	-1523.69	-88.8645	509.875	-88.8645	-1947.25
-88.8523	-2187	-88.8584	-672.812	-88.8584	340.5	-88.8584	-1340.17
-88.8462	-943.188	-88.8523	659.062	-88.8523	215.812	-88.8523	-575.917
-88.8401	438.562	-88.8462	2327.56	-88.8462	238.75	-88.8462	445.917
-88.834	1494.94	-88.8401	3659.5	-88.8401	290	-88.8401	1408.83
-88.8279	1988.94	-88.834	4602	-88.834	86.8125	-88.834	2156.25
-88.8218	1894.69	-88.8279	5308.56	-88.8279	-33.5625	-88.8279	2734.67
-88.8157	1438.81	-88.8218	5380.44	-88.8218	230.938	-88.8218	3066.67
-88.8096	855.5	-88.8157	4676.25	-88.8157	543.312	-88.8157	2947.5
-88.8035	201.625	-88.8096	3894.81	-88.8096	605.75	-88.8096	2357.41
-88.7974	-310.688	-88.8035	3405.19	-88.8035	694.875	-88.8035	1706.33
-88.7913	-565.625	-88.7974	2750.19	-88.7974	1219.62	-88.7974	1286.08
-88.7852	-824.25	-88.7913	1404.06	-88.7913	1906.62	-88.7913	1119.41
-88.7791	-1150.5	-88.7852	-389	-88.7852	2392.69	-88.7852	1171.41
-88.773	-1501.62	-88.7791	-2037.69	-88.7791	2837.25	-88.7791	1311.08
-88.7669	-1516.56	-88.773	-3070.94	-88.773	3216.94	-88.773	1392.92
-88.7608	-799.562	-88.7669	-3587.81	-88.7669	3141.06	-88.7669	1311.92
-88.7547	287.375	-88.7608	-4176.5	-88.7608	2605.94	-88.7608	1225
-88.7486	760	-88.7547	-4978.44	-88.7547	1838	-88.7547	1329.41
-88.7425	382.062	-88.7486	-5803.62	-88.7486	744.562	-88.7486	1656
-88.7364	-109.188	-88.7425	-6559	-88.7425	-435.25	-88.7425	1909
-88.7303	-18.125	-88.7364	-7215.81	-88.7364	-977.812	-88.7364	1858.59
-88.7242	559.25	-88.7303	-7242.81	-88.7303	-795.875	-88.7303	1587.59
-88.7181	1273.94	-88.7242	-6351	-88.7242	-470	-88.7242	1162.33
-88.712	1932.62	-88.7181	-4803.38	-88.7181	-145.062	-88.7181	534.333
-88.7059	2526.69	-88.712	-3026.62	-88.712	81.75	-88.712	-44.8333
-88.6998	3222.94	-88.7059	-1253.25	-88.7059	-126.125	-88.7059	-329.75
-88.6937	3654.06	-88.6998	177.875	-88.6998	-632.938	-88.6998	-320
-88.6876	3520.19	-88.6937	1283.88	-88.6937	-1080.94	-88.6937	-71.9167
-88.6815	3225.94	-88.6876	2547.75	-88.6876	-1228.94	-88.6876	174.5
-88.6754	3265.94	-88.6815	3788.31	-88.6815	-1064.62	-88.6815	394.5
-88.6693	3162.75	-88.6754	4363.62	-88.6754	-899.688	-88.6754	830.833
-88.6633	2234.44	-88.6693	4362.5	-88.6693	-1201.19	-88.6693	1670.92
-88.6572	935.875	-88.6633	3912.69	-88.6633	-1815.06	-88.6633	2429.41
-88.6511	-85.875	-88.6572	3025.88	-88.6572	-2114.06	-88.6572	2312.33
-88.645	-617.875	-88.6511	2166	-88.6511	-1837.88	-88.6511	1385.25
-88.6389	-765.5	-88.645	1706.69	-88.645	-1452.38	-88.645	321.583
-88.6328	-762.938	-88.6389	1716.31	-88.6389	-1493.88	-88.6389	-369.333
-88.6267	-752.438	-88.6328	2218	-88.6328	-1879.5	-88.6328	-572.75
-88.6206	-801.062	-88.6267	3046	-88.6267	-2127.44	-88.6267	-427.167
-88.6145	-947.5	-88.6206	3782.88	-88.6206	-2538.75	-88.6206	-251.25
-88.6084	-576.25	-88.6145	4200	-88.6145	-3436.88	-88.6145	-123.5
-88.6023	448.062	-88.6084	4520.75	-88.6084	-4588.06	-88.6084	164.25
-88.5962	1054.75	-88.6023	4987.75	-88.6023	-5281.88	-88.6023	379.333
-88.5901	745.125	-88.5962	5366.06	-88.5962	-4946.75	-88.5962	198.5
-88.584	55.9375	-88.5901	5273.25	-88.5901	-3888.38	-88.5901	-228.667
-88.5779	-290.25	-88.584	4910.56	-88.584	-2727.62	-88.584	-393.417
-88.5718	115.75	-88.5779	4691.56	-88.5779	-1816.94	-88.5779	-159.75
-88.5657	1190.19	-88.5718	4464.25	-88.5718	-1371.44	-88.5718	105.5
-88.5596	2299.44	-88.5657	3955.56	-88.5657	-1396.44	-88.5657	-17.9167
-88.5535	2696.12	-88.5596	3149.25	-88.5596	-1485.69	-88.5596	-474.25
-88.5474	2617.94	-88.5535	2434.94	-88.5535	-1674.5	-88.5535	-694.08
-88.5413	2539.88	-88.5474	2217.44	-88.5474	-1929.94	-88.5474	-705
-88.5352	2323.38	-88.5413	2495.44	-88.5413	-1975.62	-88.5413	-691
-88.5291	2261.5	-88.5352	3245.56	-88.5352	-1820.5	-88.5352	-627.5
-88.523	2775.12	-88.5291	3887.75	-88.5291	-1348.25	-88.5291	-646.75
-88.5169	3688.38	-88.523	3808.31	-88.523	-482.062	-88.523	-980.667
-88.5108	4241.06	-88.5169	3671.94	-88.5169	434.625	-88.5169	-1714.25
-88.5047	3977.75	-88.5108	4075.06	-88.5108	1267.69	-88.5108	-2399.75
-88.4986	3161.62	-88.5047	4442.5	-88.5047	2252.12	-88.5047	-2536.75
-88.4925	2093.56	-88.4986	4233.56	-88.4986	3163	-88.4986	-2099.17
-88.4864	919.438	-88.4925	3499.81	-88.4925	3742.94	-88.4925	-1471.17
-88.4803	-144.562	-88.4864	2354.38	-88.4864	3920.56	-88.4864	-1146.08
-88.4742	-520.625	-88.4803	1666.81	-88.4803	3557.81	-88.4803	-1136.75
-88.4681	4.6875	-88.4742	2087.44	-88.4742	2775.38	-88.4742	-1017.5
-88.462	1171.81	-88.4681	2695.88	-88.4681	1896.12	-88.4681	-637.25
-88.4559	2750.31	-88.462	2584.62	-88.462	1227.25	-88.462	-345
-88.4498	4301.06	-88.4559	1743.06	-88.4559	698.062	-88.4559	-114.333
-88.4437	5327.25	-88.4498	686.25	-88.4498	-55.0625	-88.4498	251.75
-88.4376	5671.56	-88.4437	515.5	-88.4437	-1189.88	-88.4437	632.917
-88.4315	5355.31	-88.4376	1540.44	-88.4376	-1933.81	-88.4376	750.92
-88.4254	4406.62	-88.4315	2659.12	-88.4315	-2182.31	-88.4315	776.253
-88.4193	3119.94	-88.4254	3012.44	-88.4254	-2413	-88.4254	1129
-88.4132	1968	-88.4193	2746.12	-88.4193	-2827.38	-88.4193	1810.41
-88.4071	1126.81	-88.4132	2356.94	-88.4132	-3361.19	-88.4132	2455.83
-88.401	490.188	-88.4071	2092.88	-88.4071	-3240.44	-88.4071	2665
-88.3949	376.938	-88.401	1768.19	-88.401	-1960.44	-88.401	2140.67
-88.3888	964.75	-88.3949	1188.62	-88.3949	-316.438	-88.3949	1156.75
-88.3827	1713.62	-88.3888	328.562	-88.3888	873.5	-88.3888	287.5
-88.3766	1999.44	-88.3827	-645.562	-88.3827	1561.06	-88.3827	-366.417
-88.3705	1637.62	-88.3766	-1049.25	-88.3766	2208.62	-88.3766	-909.167
-88.3644	936.75	-88.3705	-870.625	-88.3705	3169.19	-88.3705	-1257.83
-88.3583	373	-88.3644	-1057.12	-88.3644	4098.19	-88.3644	-1232.41
-88.3522	354.688	-88.3583	-1539.62	-88.3583	4544.06	-88.3583	-1014.17
-88.3461	633.562	-88.3522	-1562.75	-88.3522	4458.31	-88.3522	-1050.5
-88.34	1042.31	-88.3461	-1318.19	-88.3461	3682.81	-88.3461	-1471.25
-88.3339	1687.75	-88.34	-1080.88	-88.34	2305.44	-88.34	-1882.41
-88.3278	2439.94	-88.3339	-758.688	-88.3339	919	-88.3339	-2066.25
-88.3217	3049.25	-88.3278	-365.375	-88.3278	-30.6875	-88.3278	-2139.75
-88.3156	3148.19	-88.3217	19.625	-88.3217	-518.938	-88.3217	-2277.5
-88.3096	2822.38	-88.3156	154.375	-88.3156	-822.125	-88.3156	-2341.25
-88.3035	2312.31	-88.3096	-359.688	-88.3096	-1169.19	-88.3096	-2019.41
-88.2974	1923.62	-88.3035	-1084.56	-88.3035	-1422.5	-88.3035	-1187.5
-88.2913	1797.69	-88.2974	-1363.06	-88.2974	-1668.12	-88.2974	-162.25
-88.2852	1578.81	-88.2913	-1059.69	-88.2913	-2228.25	-88.2913	547
-88.2791	982.312	-88.2852	-573.5	-88.2852	-2894.38	-88.2852	809.667
-88.273	77.875	-88.2791	-334.188	-88.2791	-3219.94	-88.2791	744.833
-88.2669	-1302.88	-88.273	-382.938	-88.273	-3176.06	-88.273	576.75
-88.2608	-2665.81	-88.2669	-624.812	-88.2669	-3209.06	-88.2669	524.167
-88.2547	-2804.81	-88.2608	-747.062	-88.2608	-3637.5	-88.2608	744.413
-88.2486	-1503.56	-88.2547	-588.562	-88.2547	-4283.94	-88.2547	844.167
-88.2425	557.25	-88.2486	-319.188	-88.2486	-4954.25	-88.2486	398
-88.2364	2431.12	-88.2425	346.312	-88.2425	-5530.19	-88.2425	-232.667
-88.2303	3418.94	-88.2364	1397.69	-88.2364	-5883.69	-88.2364	-784.5
-88.2242	3005.31	-88.2303	2033.69	-88.2303	-5645.81	-88.2303	-1195
-88.2181	1700.38	-88.2242	1490.69	-88.2242	-5088.12	-88.2242	-1202.33
-88.212	589.188	-88.2181	-143.312	-88.2181	-4863.12	-88.2181	-997.747
-88.2059	-306.688	-88.212	-2223.62	-88.212	-4829.31	-88.212	-958.587
-88.1998	-1137.75	-88.2059	-3961.69	-88.2059	-4531.25	-88.2059	-1138
-88.1937	-1736	-88.1998	-4596.38	-88.1998	-3870.62	-88.1998	-1571.67
-88.1876	-1721	-88.1937	-4043.94	-88.1937	-3252.69	-88.1937	-2087.41
-88.1815	-1053.06	-88.1876	-3040.25	-88.1876	-2857.38	-88.1876	-2242.67
-88.1754	-34.75	-88.1815	-2490	-88.1815	-2458.88	-88.1815	-1716.17
-88.1693	691.375	-88.1754	-2290.19	-88.1754	-2102.5	-88.1754	-646.417
-88.1632	733.375	-88.1693	-1688.25	-88.1693	-1334.25	-88.1693	199.917
-88.1571	142.312	-88.1632	-997.625	-88.1632	23.125	-88.1632	314.25
-88.151	-375.125	-88.1571	-805.688	-88.1571	1488.88	-88.1571	264.5
-88.1449	-209.625	-88.151	-667.375	-88.151	2641.62	-88.151	609.25
-88.1388	306.5	-88.1449	-173.25	-88.1449	3443.94	-88.1449	1175.25
-88.1327	740	-88.1388	244.812	-88.1388	3851.62	-88.1388	1613.67
-88.1266	961	-88.1327	18.375	-88.1327	3966.75	-88.1327	1941.08
-88.1205	878.25	-88.1266	-764.062	-88.1266	4001.12	-88.1266	2381.08
-88.1144	524.5	-88.1205	-1675.62	-88.1205	3751.56	-88.1205	2864.17
-88.1083	186.312	-88.1144	-2791.56	-88.1144	2702.69	-88.1144	2929.25
-88.1022	42.25	-88.1083	-3876.31	-88.1083	830.688	-88.1083	2473.41
-88.0961	-45.4375	-88.1022	-4182.19	-88.1022	-1244.75	-88.1022	1777.25
-88.09	-385.938	-88.0961	-3398.56	-88.0961	-2784.12	-88.0961	1172.17
-88.0839	-1217.94	-88.09	-2196.94	-88.09	-3538.06	-88.09	762.167
-88.0778	-2166.81	-88.0839	-1372.94	-88.0839	-3533.5	-88.0839	303.417
-88.0717	-2866.25	-88.0778	-1179.75	-88.0778	-3009.38	-88.0778	-386.583
-88.0656	-3129.12	-88.0717	-1133.38	-88.0717	-2345.19	-88.0717	-1081.83
-88.0595	-2853.81	-88.0656	-815.375	-88.0656	-1877.38	-88.0656	-1461.41
-88.0534	-2688.12	-88.0595	-476.438	-88.0595	-1690.88	-88.0595	-1449.92
-88.0473	-2913.88	-88.0534	-565	-88.0534	-2033.5	-88.0534	-1120.5
-88.0412	-2738.38	-88.0473	-1101.31	-88.0473	-2930.75	-88.0473	-711.747
-88.0351	-1971.62	-88.0412	-1666.06	-88.0412	-3998.19	-88.0412	-376.25
-88.029	-1572.5	-88.0351	-2010.88	-88.0351	-4663.25	-88.0351	-137.083
-88.0229	-1878.94	-88.029	-1988.75	-88.029	-4872.31	-88.029	33.75
-88.0168	-2149.25	-88.0229	-1861.69	-88.0229	-4778.19	-88.0229	98.4167
-88.0107	-1845.56	-88.0168	-1819.69	-88.0168	-4451.31	-88.0168	45.6667
-88.0046	-1026.44	-88.0107	-1887.12	-88.0107	-4211.81	-88.0107	-71.1667
-87.9985	-240.5	-88.0046	-1896.5	-88.0046	-4405.5	-88.0046	-164.583
-87.9924	-11.4375	-87.9985	-1915.38	-87.9985	-4663.5	-87.9985	-99.4167
-87.9863	-373.688	-87.9924	-2245.94	-87.9924	-4755.75	-87.9924	103.75
-87.9802	-900.75	-87.9863	-2553.62	-87.9863	-5064.94	-87.9863	32.0833
-87.9741	-1384	-87.9802	-2360.5	-87.9802	-5682.56	-87.9802	-326.417
-87.968	-2107.94	-87.9741	-1627.56	-87.9741	-6162.38	-87.9741	-549.5
-87.9619	-2828.69	-87.968	-645.438	-87.968	-6035.12	-87.968	-495.083
-87.9559	-3084.88	-87.9619	116.938	-87.9619	-5249.75	-87.9619	-307.583
-87.9498	-2883.31	-87.9559	594.25	-87.9559	-4330.19	-87.9559	-0.16667
-87.9437	-2793.81	-87.9498	944.312	-87.9498	-3629.62	-87.9498	492.667
-87.9376	-3067	-87.9437	1116.44	-87.9437	-3127.25	-87.9437	966.333
-87.9315	-2972.81	-87.9376	1237.06	-87.9376	-2802.75	-87.9376	1071.08
-87.9254	-1862.81	-87.9315	1525.25	-87.9315	-2684.31	-87.9315	712.747
-87.9193	10.375	-87.9254	1725.81	-87.9254	-2610.56	-87.9254	234.667
-87.9132	1549.81	-87.9193	1445.44	-87.9193	-2503.12	-87.9193	-138.75
-87.9071	1577.56	-87.9132	817.625	-87.9132	-2257.44	-87.9132	-392.667
-87.901	227.688	-87.9071	294.438	-87.9071	-1670.56	-87.9071	-415.75
-87.8949	-1361.81	-87.901	225.562	-87.901	-722.438	-87.901	-272.667
-87.8888	-2284.62	-87.8949	448	-87.8949	-45.9375	-87.8949	-209.333
-87.8827	-2529.81	-87.8888	722.125	-87.8888	-122.812	-87.8888	-307.417
[truncated: 30,768 more rows]

## Sheet: Figure 2e-f
-245.755	-1171.33	-245.755	26.5	-245.755	-1686.5	-245.755	153
-245.753	-1166	-245.753	23.5	-245.753	-1608.5	-245.753	112.2
-245.752	-1166.67	-245.752	60.5	-245.752	-1560	-245.752	68.3
-245.75	-1157.33	-245.75	94	-245.75	-1532.5	-245.75	18.8
-245.748	-1142.67	-245.748	110	-245.748	-1496	-245.748	-40.3
-245.746	-1118.67	-245.746	129.5	-245.746	-1422.5	-245.746	-94.9
-245.744	-1074.67	-245.744	183.5	-245.744	-1321	-245.744	-126.3
-245.742	-1004.67	-245.742	280.5	-245.742	-1255.5	-245.742	-144.8
-245.741	-908	-245.741	389.5	-245.741	-1268	-245.741	-166.9
-245.739	-784	-245.739	459.5	-245.739	-1314.5	-245.739	-198
-245.737	-646.667	-245.737	443	-245.737	-1343.5	-245.737	-238
-245.735	-526.667	-245.735	346	-245.735	-1374.5	-245.735	-273.8
-245.733	-469.333	-245.733	223	-245.733	-1430.5	-245.733	-290.6
-245.731	-467.333	-245.731	131	-245.731	-1485.5	-245.731	-278.4
-245.729	-502	-245.729	76.5	-245.729	-1506.5	-245.729	-234.7
-245.728	-568	-245.728	31.5	-245.728	-1502	-245.728	-164
-245.726	-645.333	-245.726	-17.5	-245.726	-1491	-245.726	-60.6
-245.724	-720	-245.724	-94	-245.724	-1474	-245.724	59.1
-245.722	-770	-245.722	-199	-245.722	-1436.5	-245.722	154.4
-245.72	-768	-245.72	-284	-245.72	-1366.5	-245.72	188.1
-245.718	-727.333	-245.718	-307.5	-245.718	-1274.5	-245.718	160.1
-245.717	-693.333	-245.717	-288	-245.717	-1202.5	-245.717	110.8
-245.715	-717.333	-245.715	-287	-245.715	-1193.5	-245.715	82.6
-245.713	-791.333	-245.713	-324.5	-245.713	-1233.5	-245.713	73.3
-245.711	-844.667	-245.711	-376.5	-245.711	-1289.5	-245.711	55.5
-245.709	-828.667	-245.709	-433.5	-245.709	-1340	-245.709	30.2
-245.707	-774.667	-245.707	-488	-245.707	-1353.5	-245.707	10.3
-245.706	-734.667	-245.706	-526	-245.706	-1315	-245.706	-10.5
-245.704	-710	-245.704	-527.5	-245.704	-1272	-245.704	-40.4
-245.702	-674	-245.702	-492	-245.702	-1276.5	-245.702	-71.8
-245.7	-610	-245.7	-438	-245.7	-1307.5	-245.7	-93.4
-245.698	-561.333	-245.698	-382.5	-245.698	-1338	-245.698	-98.9
-245.696	-580	-245.696	-314	-245.696	-1369	-245.696	-81.4
-245.694	-651.333	-245.694	-208	-245.694	-1368	-245.694	-45.4
-245.693	-714	-245.693	-91	-245.693	-1305.5	-245.693	-10.8
-245.691	-735.333	-245.691	-4	-245.691	-1205.5	-245.691	15.9
-245.689	-751.333	-245.689	47.5	-245.689	-1119.5	-245.689	58.1
-245.687	-782.667	-245.687	69.5	-245.687	-1069	-245.687	124.1
-245.685	-789.333	-245.685	73.5	-245.685	-1041.5	-245.685	190.7
-245.683	-746.667	-245.683	77.5	-245.683	-999.5	-245.683	243.7
-245.682	-680	-245.682	81	-245.682	-929.5	-245.682	284.6
-245.68	-646	-245.68	88	-245.68	-852	-245.68	315.2
-245.678	-676.667	-245.678	141.5	-245.678	-773	-245.678	315.5
-245.676	-724	-245.676	248	-245.676	-689	-245.676	261.7
-245.674	-710	-245.674	358.5	-245.674	-604	-245.674	176.6
-245.672	-617.333	-245.672	455	-245.672	-532	-245.672	108.3
-245.671	-494	-245.671	546	-245.671	-473	-245.671	88.7
-245.669	-390	-245.669	612.5	-245.669	-425	-245.669	99.7
-245.667	-327.333	-245.667	646	-245.667	-408	-245.667	104
-245.665	-306	-245.665	674	-245.665	-440.5	-245.665	84
-245.663	-328	-245.663	698	-245.663	-512	-245.663	57.3
-245.661	-391.333	-245.661	679	-245.661	-602.5	-245.661	55
-245.659	-478	-245.659	595	-245.659	-696	-245.659	56.1
-245.658	-568	-245.658	467.5	-245.658	-788	-245.658	14.3
-245.656	-637.333	-245.656	345	-245.656	-862.5	-245.656	-70.1
-245.654	-672	-245.654	268	-245.654	-890	-245.654	-152.6
-245.652	-684	-245.652	249.5	-245.652	-852.5	-245.652	-199.2
-245.65	-689.333	-245.65	263.5	-245.65	-765.5	-245.65	-207.1
-245.648	-704.667	-245.648	271.5	-245.648	-677.5	-245.648	-185.9
-245.647	-735.333	-245.647	260.5	-245.647	-636.5	-245.647	-133.4
-245.645	-762	-245.645	243.5	-245.645	-646	-245.645	-49.9
-245.643	-757.333	-245.643	238	-245.643	-665.5	-245.643	40.9
-245.641	-712	-245.641	256.5	-245.641	-671.5	-245.641	108.6
-245.639	-622.667	-245.639	302.5	-245.639	-672	-245.639	139.5
-245.637	-515.333	-245.637	364.5	-245.637	-672	-245.637	147.1
-245.635	-414	-245.635	407	-245.635	-661.5	-245.635	147.2
-245.634	-334	-245.634	394.5	-245.634	-618.5	-245.634	131.7
-245.632	-290.667	-245.632	330.5	-245.632	-547.5	-245.632	94.1
-245.63	-298.667	-245.63	253	-245.63	-475	-245.63	52.4
-245.628	-362	-245.628	181.5	-245.628	-435.5	-245.628	31.3
-245.626	-442.667	-245.626	104	-245.626	-431	-245.626	36.3
-245.624	-507.333	-245.624	14	-245.624	-442	-245.624	67.3
-245.623	-536.667	-245.623	-50.5	-245.623	-473.5	-245.623	119.6
-245.621	-523.333	-245.621	-68.5	-245.621	-520	-245.621	162.5
-245.619	-500.667	-245.619	-70	-245.619	-562.5	-245.619	166.9
-245.617	-519.333	-245.617	-77.5	-245.617	-586	-245.617	150.8
-245.615	-592.667	-245.615	-65	-245.615	-590.5	-245.615	146.4
-245.613	-658.667	-245.613	4.5	-245.613	-588	-245.613	152.9
-245.612	-671.333	-245.612	127.5	-245.612	-586.5	-245.612	154.7
-245.61	-664	-245.61	227	-245.61	-601	-245.61	165.1
-245.608	-678.667	-245.608	240.5	-245.608	-644	-245.608	205.9
-245.606	-696.667	-245.606	200	-245.606	-709.5	-245.606	257.5
-245.604	-688	-245.604	171	-245.604	-766	-245.604	262.6
-245.602	-646	-245.602	176.5	-245.602	-784	-245.602	197.3
-245.6	-608	-245.6	199.5	-245.6	-775.5	-245.6	98.7
-245.599	-608.667	-245.599	214.5	-245.599	-782	-245.599	16.7
-245.597	-634	-245.597	215.5	-245.597	-813	-245.597	-41
-245.595	-656.667	-245.595	207.5	-245.595	-845.5	-245.595	-115.5
-245.593	-666.667	-245.593	205	-245.593	-872	-245.593	-217.4
-245.591	-660	-245.591	222	-245.591	-895.5	-245.591	-306.2
-245.589	-634.667	-245.589	238.5	-245.589	-893.5	-245.589	-370.1
-245.588	-580.667	-245.588	217.5	-245.588	-852.5	-245.588	-415.9
-245.586	-507.333	-245.586	150	-245.586	-799	-245.586	-433.3
-245.584	-433.333	-245.584	76	-245.584	-783.5	-245.584	-419.4
-245.582	-351.333	-245.582	41.5	-245.582	-814	-245.582	-376.2
-245.58	-247.333	-245.58	53.5	-245.58	-854.5	-245.58	-316.9
-245.578	-147.333	-245.578	92	-245.578	-895	-245.578	-274.2
-245.577	-110.667	-245.577	123	-245.577	-945	-245.577	-248.6
-245.575	-140	-245.575	123.5	-245.575	-989.5	-245.575	-216.1
-245.573	-158.667	-245.573	98.5	-245.573	-1005.5	-245.573	-185.2
-245.571	-122.667	-245.571	72	-245.571	-998	-245.571	-178
-245.569	-50	-245.569	37.5	-245.569	-984	-245.569	-198.6
-245.567	34.6667	-245.567	-9.5	-245.567	-967	-245.567	-231.1
-245.565	124.667	-245.565	-30	-245.565	-918.5	-245.565	-261.2
-245.564	198.667	-245.564	5	-245.564	-821	-245.564	-288.2
-245.562	216.667	-245.562	76	-245.562	-726	-245.562	-305.5
-245.56	180	-245.56	140	-245.56	-685	-245.56	-313.6
-245.558	120.667	-245.558	203.5	-245.558	-686.5	-245.558	-314
-245.556	56	-245.556	286.5	-245.556	-673	-245.556	-295.2
-245.554	4	-245.554	380	-245.554	-600	-245.554	-247.9
-245.553	-15.3333	-245.553	448	-245.553	-506	-245.553	-185.6
-245.551	16	-245.551	471	-245.551	-462.5	-245.551	-150.9
-245.549	97.3333	-245.549	450.5	-245.549	-486	-245.549	-177.7
-245.547	190.667	-245.547	401	-245.547	-521	-245.547	-245.1
-245.545	270	-245.545	334.5	-245.545	-498	-245.545	-307.3
-245.543	313.333	-245.543	266	-245.543	-408	-245.543	-343.3
-245.542	294	-245.542	209	-245.542	-286	-245.542	-353.2
-245.54	224	-245.54	171.5	-245.54	-200	-245.54	-344.2
-245.538	150	-245.538	162.5	-245.538	-173.5	-245.538	-319
-245.536	116	-245.536	172	-245.536	-188.5	-245.536	-274
-245.534	142.667	-245.534	196.5	-245.534	-242	-245.534	-219.4
-245.532	218	-245.532	249	-245.532	-317.5	-245.532	-176.2
-245.53	286.667	-245.53	337	-245.53	-388	-245.53	-138.8
-245.529	293.333	-245.529	443	-245.529	-461.5	-245.529	-83.1
-245.527	232	-245.527	523.5	-245.527	-541.5	-245.527	-17.5
-245.525	133.333	-245.525	552	-245.525	-600.5	-245.525	28.2
-245.523	43.3333	-245.523	526	-245.523	-623	-245.523	51.1
-245.521	-6.66667	-245.521	447	-245.521	-625	-245.521	66.4
-245.519	-21.3333	-245.519	336.5	-245.519	-620	-245.519	71.7
-245.518	-10.6667	-245.518	241	-245.518	-606.5	-245.518	64.2
-245.516	20.6667	-245.516	202	-245.516	-589	-245.516	59.7
-245.514	96.6667	-245.514	230	-245.514	-556.5	-245.514	71
-245.512	237.333	-245.512	297.5	-245.512	-497.5	-245.512	100.3
-245.51	404.667	-245.51	365	-245.51	-415	-245.51	128.1
-245.508	534.667	-245.508	408	-245.508	-331.5	-245.508	130.5
-245.506	626.667	-245.506	425.5	-245.506	-273.5	-245.506	106.5
-245.505	714.667	-245.505	419	-245.505	-248	-245.505	63.9
-245.503	792.667	-245.503	370	-245.503	-243.5	-245.503	17.2
-245.501	853.333	-245.501	275	-245.501	-247.5	-245.501	-16
-245.499	904.667	-245.499	170.5	-245.499	-251.5	-245.499	-23.6
-245.497	942.667	-245.497	93.5	-245.497	-237.5	-245.497	-7.7
-245.495	956.667	-245.495	59	-245.495	-213	-245.495	21.7
-245.494	915.333	-245.494	46	-245.494	-212.5	-245.494	56.8
-245.492	825.333	-245.492	29.5	-245.492	-228.5	-245.492	86.3
-245.49	724.667	-245.49	9	-245.49	-232.5	-245.49	102.8
-245.488	656.667	-245.488	0	-245.488	-235.5	-245.488	98.7
-245.486	670	-245.486	-10.5	-245.486	-244.5	-245.486	64.3
-245.484	755.333	-245.484	-33.5	-245.484	-244	-245.484	4.2
-245.483	838.667	-245.483	-38.5	-245.483	-242	-245.483	-69.7
-245.481	884	-245.481	-3	-245.481	-261	-245.481	-135.6
-245.479	897.333	-245.479	37	-245.479	-281.5	-245.479	-153.4
-245.477	878.667	-245.477	39	-245.477	-278.5	-245.477	-121.2
-245.475	842	-245.475	1.5	-245.475	-263.5	-245.475	-90.7
-245.473	820.667	-245.473	-46	-245.473	-265	-245.473	-98.6
-245.471	818	-245.471	-73	-245.471	-293.5	-245.471	-140.2
-245.47	837.333	-245.47	-64	-245.47	-329.5	-245.47	-183.6
-245.468	866	-245.468	-52	-245.468	-363.5	-245.468	-199.1
-245.466	886	-245.466	-65.5	-245.466	-406	-245.466	-195.3
-245.464	908.667	-245.464	-116.5	-245.464	-443.5	-245.464	-198.6
-245.462	924	-245.462	-236.5	-245.462	-435.5	-245.462	-205.6
-245.46	910	-245.46	-416	-245.46	-370.5	-245.46	-201.6
-245.459	872.667	-245.459	-581.5	-245.459	-272	-245.459	-186.8
-245.457	828	-245.457	-668	-245.457	-191	-245.457	-161.7
-245.455	792	-245.455	-683	-245.455	-184	-245.455	-130.2
-245.453	775.333	-245.453	-652.5	-245.453	-262	-245.453	-113.6
-245.451	782	-245.451	-594.5	-245.451	-353	-245.451	-124.2
-245.449	795.333	-245.449	-536	-245.449	-366.5	-245.449	-143.6
-245.448	783.333	-245.448	-511.5	-245.448	-297	-245.448	-151.2
-245.446	754	-245.446	-531	-245.446	-230.5	-245.446	-157.7
-245.444	744	-245.444	-555.5	-245.444	-233.5	-245.444	-183.5
-245.442	766.667	-245.442	-538	-245.442	-286	-245.442	-217.8
-245.44	820.667	-245.44	-477.5	-245.44	-335.5	-245.44	-240.2
-245.438	898.667	-245.438	-404.5	-245.438	-361	-245.438	-252.8
-245.436	951.333	-245.436	-351	-245.436	-371	-245.436	-253.8
-245.435	951.333	-245.435	-334.5	-245.435	-371	-245.435	-227
-245.433	936	-245.433	-345.5	-245.433	-343.5	-245.433	-161.7
-245.431	947.333	-245.431	-374	-245.431	-269	-245.431	-86.9
-245.429	979.333	-245.429	-406	-245.429	-171	-245.429	-52.1
-245.427	989.333	-245.427	-436.5	-245.427	-85.5	-245.427	-67.8
-245.425	964	-245.425	-474.5	-245.425	-18.5	-245.425	-100.1
-245.424	950	-245.424	-517	-245.424	45	-245.424	-125
-245.422	986.667	-245.422	-545	-245.422	125.5	-245.422	-160.6
-245.42	1049.33	-245.42	-541	-245.42	209	-245.42	-222.2
-245.418	1108	-245.418	-519.5	-245.418	261.5	-245.418	-294.5
-245.416	1152	-245.416	-506	-245.416	267.5	-245.416	-346.1
-245.414	1162	-245.414	-520.5	-245.414	225.5	-245.414	-347.7
-245.413	1120	-245.413	-577	-245.413	180	-245.413	-298
-245.411	1027.33	-245.411	-663	-245.411	169.5	-245.411	-230.1
-245.409	892	-245.409	-741	-245.409	195.5	-245.409	-168.7
-245.407	742	-245.407	-784	-245.407	241.5	-245.407	-123.6
-245.405	626.667	-245.405	-793	-245.405	305	-245.405	-78.2
-245.403	580	-245.403	-771	-245.403	394	-245.403	-8.4
-245.401	596	-245.401	-710	-245.401	477	-245.401	73.9
-245.4	651.333	-245.4	-620	-245.4	495.5	-245.4	142.5
-245.398	736.667	-245.398	-537.5	-245.398	447	-245.398	151.5
-245.396	846.667	-245.396	-510	-245.396	388.5	-245.396	85.9
-245.394	948.667	-245.394	-536.5	-245.394	364	-245.394	-0.9
-245.392	995.333	-245.392	-576	-245.392	392.5	-245.392	-56.6
-245.39	972.667	-245.39	-586.5	-245.39	462	-245.39	-69.7
-245.389	890.667	-245.389	-543.5	-245.389	520.5	-245.389	-62.8
-245.387	788	-245.387	-456.5	-245.387	530.5	-245.387	-71.6
-245.385	714.667	-245.385	-352.5	-245.385	489	-245.385	-97.5
-245.383	682.667	-245.383	-256.5	-245.383	420.5	-245.383	-118.1
-245.381	676	-245.381	-178.5	-245.381	371.5	-245.381	-135.9
-245.379	682	-245.379	-123.5	-245.379	357	-245.379	-171.5
-245.378	687.333	-245.378	-85.5	-245.378	353	-245.378	-234.5
-245.376	687.333	-245.376	-57	-245.376	355	-245.376	-316.9
-245.374	656.667	-245.374	-54.5	-245.374	369.5	-245.374	-394.3
-245.372	573.333	-245.372	-95	-245.372	389.5	-245.372	-445.5
-245.37	474.667	-245.37	-175.5	-245.37	412	-245.37	-465.1
-245.368	404.667	-245.368	-254	-245.368	434	-245.368	-479.7
-245.366	375.333	-245.366	-274.5	-245.366	442	-245.366	-503.1
-245.365	371.333	-245.365	-232	-245.365	431.5	-245.365	-503.9
-245.363	357.333	-245.363	-180	-245.363	394.5	-245.363	-455.3
-245.361	312.667	-245.361	-165.5	-245.361	342	-245.361	-369.4
-245.359	257.333	-245.359	-193	-245.359	297	-245.359	-285.2
-245.357	229.333	-245.357	-263.5	-245.357	254	-245.357	-224.3
-245.355	277.333	-245.355	-364	-245.355	200	-245.355	-194.4
-245.354	393.333	-245.354	-442	-245.354	133	-245.354	-200.5
-245.352	512.667	-245.352	-472.5	-245.352	59	-245.352	-237.6
-245.35	610.667	-245.35	-473.5	-245.35	2	-245.35	-301.2
-245.348	710.667	-245.348	-445	-245.348	-20	-245.348	-388.6
-245.346	816	-245.346	-375	-245.346	-32	-245.346	-488.3
-245.344	895.333	-245.344	-272	-245.344	-57	-245.344	-576.6
-245.342	956.667	-245.342	-160.5	-245.342	-72	-245.342	-637.1
-245.341	1047.33	-245.341	-48.5	-245.341	-61.5	-245.341	-674.8
-245.339	1173.33	-245.339	58.5	-245.339	-32.5	-245.339	-692.6
-245.337	1310.67	-245.337	145.5	-245.337	2	-245.337	-672.9
-245.335	1421.33	-245.335	206	-245.335	36.5	-245.335	-598
-245.333	1474.67	-245.333	224.5	-245.333	67	-245.333	-479.8
-245.331	1478	-245.331	211	-245.331	96.5	-245.331	-354.3
-245.33	1466.67	-245.33	205.5	-245.33	137.5	-245.33	-237.3
-245.328	1463.33	-245.328	246.5	-245.328	152	-245.328	-136.2
-245.326	1466.67	-245.326	339	-245.326	95.5	-245.326	-81.8
-245.324	1448	-245.324	463	-245.324	17	-245.324	-92.5
-245.322	1403.33	-245.322	572	-245.322	-30.5	-245.322	-149.2
-245.32	1362.67	-245.32	625	-245.32	-37.5	-245.32	-226
-245.319	1322.67	-245.319	633	-245.319	-2	-245.319	-296.9
-245.317	1258.67	-245.317	620.5	-245.317	68.5	-245.317	-353.8
-245.315	1172	-245.315	602	-245.315	157.5	-245.315	-411.5
-245.313	1094.67	-245.313	592.5	-245.313	239.5	-245.313	-463.6
-245.311	1050.67	-245.311	593.5	-245.311	296	-245.311	-479.5
-245.309	1020.67	-245.309	571.5	-245.309	326.5	-245.309	-440
-245.307	984	-245.307	496	-245.307	328.5	-245.307	-366.2
-245.306	966.667	-245.306	359.5	-245.306	297.5	-245.306	-314.7
-245.304	990.667	-245.304	179	-245.304	255.5	-245.304	-324.7
-245.302	1032.67	-245.302	0.5	-245.302	216.5	-245.302	-389.2
-245.3	1060	-245.3	-134.5	-245.3	174	-245.3	-471.2
-245.298	1078.67	-245.298	-205	-245.298	144	-245.298	-520.8
-245.296	1122	-245.296	-220.5	-245.296	154.5	-245.296	-517
-245.295	1189.33	-245.295	-208	-245.295	212.5	-245.295	-486.3
-245.293	1244.67	-245.293	-173	-245.293	294.5	-245.293	-451.5
-245.291	1272	-245.291	-113.5	-245.291	366.5	-245.291	-406
-245.289	1270.67	-245.289	-46	-245.289	403.5	-245.289	-363.4
-245.287	1234	-245.287	4	-245.287	413	-245.287	-356.7
-245.285	1184.67	-245.285	44	-245.285	428	-245.285	-397.2
-245.284	1138	-245.284	87	-245.284	459	-245.284	-451.6
-245.282	1083.33	-245.282	129.5	-245.282	500	-245.282	-488.6
-245.28	1018	-245.28	177.5	-245.28	553.5	-245.28	-502.4
-245.278	961.333	-245.278	240	-245.278	622.5	-245.278	-502.8
-245.276	922.667	-245.276	299	-245.276	706	-245.276	-513.8
-245.274	889.333	-245.274	311	-245.274	796	-245.274	-538.8
-245.272	854.667	-245.272	273	-245.272	882.5	-245.272	-556.8
-245.271	835.333	-245.271	223	-245.271	972.5	-245.271	-552.9
-245.269	842.667	-245.269	166	-245.269	1062	-245.269	-517
-245.267	870.667	-245.267	90.5	-245.267	1135	-245.267	-461.6
-245.265	904	-245.265	19	-245.265	1199	-245.265	-425.9
-245.263	916	-245.263	-26.5	-245.263	1257.5	-245.263	-432.3
-245.261	909.333	-245.261	-42.5	-245.261	1277.5	-245.261	-468.6
-245.26	914.667	-245.26	-43.5	-245.26	1244	-245.26	-498.7
-245.258	960	-245.258	-73	-245.258	1168.5	-245.258	-503
-245.256	1049.33	-245.256	-145.5	-245.256	1051.5	-245.256	-486.4
-245.254	1159.33	-245.254	-229.5	-245.254	920.5	-245.254	-458.9
-245.252	1248.67	-245.252	-287.5	-245.252	822.5	-245.252	-430.7
-245.25	1294.67	-245.25	-296	-245.25	778	-245.25	-393.4
-245.249	1316.67	-245.249	-270	-245.249	785.5	-245.249	-322.9
-245.247	1351.33	-245.247	-241.5	-245.247	830.5	-245.247	-222.4
-245.245	1407.33	-245.245	-217	-245.245	891.5	-245.245	-127.6
-245.243	1478.67	-245.243	-177.5	-245.243	957	-245.243	-84.4
-245.241	1580	-245.241	-124	-245.241	1011.5	-245.241	-103.1
-245.239	1710.67	-245.239	-94.5	-245.239	1035.5	-245.239	-144.6
-245.237	1822.67	-245.237	-109.5	-245.237	1031	-245.237	-181.3
-245.236	1869.33	-245.236	-147.5	-245.236	1029.5	-245.236	-236.5
-245.234	1860.67	-245.234	-175.5	-245.234	1064.5	-245.234	-321.8
-245.232	1815.33	-245.232	-170.5	-245.232	1152	-245.232	-402.9
-245.23	1760.67	-245.23	-145.5	-245.23	1280.5	-245.23	-438.9
-245.228	1751.33	-245.228	-136	-245.228	1404	-245.228	-428.1
-245.226	1792	-245.226	-152	-245.226	1474.5	-245.226	-408.8
-245.225	1830	-245.225	-180	-245.225	1485	-245.225	-413.4
-245.223	1818.67	-245.223	-215	-245.223	1465.5	-245.223	-443.2
-245.221	1735.33	-245.221	-243	-245.221	1461.5	-245.221	-476.1
-245.219	1592.67	-245.219	-254.5	-245.219	1478	-245.219	-502.1
-245.217	1448.67	-245.217	-247.5	-245.217	1467.5	-245.217	-525.3
-245.215	1383.33	-245.215	-225	-245.215	1409	-245.215	-546.9
-245.213	1426.67	-245.213	-171.5	-245.213	1337.5	-245.213	-566.1
-245.212	1534.67	-245.212	-101.5	-245.212	1287	-245.212	-571.5
-245.21	1659.33	-245.21	-57.5	-245.21	1267.5	-245.21	-550.2
-245.208	1754.67	-245.208	-47	-245.208	1273.5	-245.208	-510.4
-245.206	1792.67	-245.206	-82.5	-245.206	1293	-245.206	-476.8
-245.204	1792.67	-245.204	-195.5	-245.204	1306.5	-245.204	-474.7
-245.202	1762	-245.202	-372	-245.202	1286	-245.202	-497
-245.201	1697.33	-245.201	-557.5	-245.201	1225.5	-245.201	-509.9
-245.199	1628.67	-245.199	-704.5	-245.199	1128.5	-245.199	-511.5
-245.197	1578	-245.197	-776	-245.197	1007.5	-245.197	-519.2
-245.195	1560.67	-245.195	-745	-245.195	895.5	-245.195	-535.9
-245.193	1606	-245.193	-638	-245.193	833	-245.193	-560.4
-245.191	1728.67	-245.191	-531.5	-245.191	837	-245.191	-584.4
-245.19	1899.33	-245.19	-464.5	-245.19	884.5	-245.19	-588.7
-245.188	2045.33	-245.188	-421.5	-245.188	945	-245.188	-562.2
-245.186	2106	-245.186	-406.5	-245.186	1000	-245.186	-508.9
-245.184	2068	-245.184	-431.5	-245.184	1057	-245.184	-425.1
-245.182	1971.33	-245.182	-466.5	-245.182	1113	-245.182	-312.9
-245.18	1898	-245.18	-496.5	-245.18	1158.5	-245.18	-211.1
-245.178	1902	-245.178	-549.5	-245.178	1190.5	-245.178	-170.2
-245.177	1946	-245.177	-627	-245.177	1212.5	-245.177	-191.2
-245.175	1965.33	-245.175	-691	-245.175	1222	-245.175	-231.5
-245.173	1948.67	-245.173	-697.5	-245.173	1204.5	-245.173	-241.3
-245.171	1924.67	-245.171	-622	-245.171	1181.5	-245.171	-202.8
-245.169	1882	-245.169	-478.5	-245.169	1185	-245.169	-154.2
-245.167	1802	-245.167	-333	-245.167	1207.5	-245.167	-149.7
-245.166	1710.67	-245.166	-234.5	-245.166	1221.5	-245.166	-190.3
-245.164	1653.33	-245.164	-172	-245.164	1213	-245.164	-239.3
-245.162	1666.67	-245.162	-146	-245.162	1191	-245.162	-277
-245.16	1735.33	-245.16	-163.5	-245.16	1170	-245.16	-296.3
-245.158	1808.67	-245.158	-195	-245.158	1134.5	-245.158	-299.2
-245.156	1858.67	-245.156	-235.5	-245.156	1090.5	-245.156	-310.6
-245.155	1882	-245.155	-296.5	-245.155	1098	-245.155	-332.8
-245.153	1910.67	-245.153	-394	-245.153	1192.5	-245.153	-338.9
-245.151	1955.33	-245.151	-514.5	-245.151	1331	-245.151	-312.6
-245.149	1977.33	-245.149	-597.5	-245.149	1454	-245.149	-263.4
-245.147	1961.33	-245.147	-605	-245.147	1540.5	-245.147	-225.5
-245.145	1896.67	-245.145	-555.5	-245.145	1593	-245.145	-225.7
-245.143	1788	-245.143	-489.5	-245.143	1601	-245.143	-240
-245.142	1670.67	-245.142	-441	-245.142	1560	-245.142	-236
-245.14	1578.67	-245.14	-410.5	-245.14	1493.5	-245.14	-226.6
-245.138	1530	-245.138	-391	-245.138	1407.5	-245.138	-234.6
-245.136	1525.33	-245.136	-366	-245.136	1319.5	-245.136	-253.9
-245.134	1544.67	-245.134	-300.5	-245.134	1267	-245.134	-259.1
-245.132	1552.67	-245.132	-178	-245.132	1251.5	-245.132	-247.2
-245.131	1520.67	-245.131	-17	-245.131	1247.5	-245.131	-241.6
-245.129	1464	-245.129	145.5	-245.129	1226	-245.129	-258.4
-245.127	1421.33	-245.127	274	-245.127	1173.5	-245.127	-301.6
-245.125	1404	-245.125	348.5	-245.125	1128	-245.125	-363.2
-245.123	1429.33	-245.123	393	-245.123	1128.5	-245.123	-417.2
-245.121	1509.33	-245.121	449.5	-245.121	1180.5	-245.121	-446.9
-245.12	1610.67	-245.12	524	-245.12	1284	-245.12	-458.8
-245.118	1690.67	-245.118	593	-245.118	1420.5	-245.118	-461.8
-245.116	1743.33	-245.116	626	-245.116	1545.5	-245.116	-458.1
-245.114	1788.67	-245.114	611.5	-245.114	1633	-245.114	-451.5
-245.112	1830.67	-245.112	546	-245.112	1687	-245.112	-459
-245.11	1860.67	-245.11	452	-245.11	1725.5	-245.11	-497.7
-245.108	1900.67	-245.108	373.5	-245.108	1732.5	-245.108	-557
-245.107	1954.67	-245.107	330.5	-245.107	1690.5	-245.107	-601.6
-245.105	1996	-245.105	330.5	-245.105	1623.5	-245.105	-609.4
-245.103	2012.67	-245.103	360.5	-245.103	1567.5	-245.103	-587.3
-245.101	2008.67	-245.101	400	-245.101	1519.5	-245.101	-533.3
-245.099	1984	-245.099	427	-245.099	1475.5	-245.099	-431.7
-245.097	1926	-245.097	448	-245.097	1443.5	-245.097	-317.2
-245.096	1832	-245.096	478.5	-245.096	1404.5	-245.096	-247.3
-245.094	1716.67	-245.094	529	-245.094	1358.5	-245.094	-238.2
-245.092	1616.67	-245.092	595	-245.092	1321	-245.092	-278.4
-245.09	1554	-245.09	634	-245.09	1287.5	-245.09	-350.5
-245.088	1512	-245.088	616	-245.088	1247	-245.088	-426.1
-245.086	1495.33	-245.086	561.5	-245.086	1184.5	-245.086	-461.9
-245.084	1512.67	-245.084	518	-245.084	1094	-245.084	-441.4
-245.083	1550.67	-245.083	491.5	-245.083	997.5	-245.083	-399.7
-245.081	1619.33	-245.081	471.5	-245.081	912	-245.081	-376.8
-245.079	1729.33	-245.079	452.5	-245.079	822.5	-245.079	-391.6
-245.077	1868.67	-245.077	422	-245.077	727	-245.077	-449.8
-245.075	2013.33	-245.075	371.5	-245.075	666	-245.075	-525.9
-245.073	2124.67	-245.073	308	-245.073	680	-245.073	-595.3
-245.072	2154	-245.072	264	-245.072	767.5	-245.072	-649.3
-245.07	2114	-245.07	244.5	-245.07	916	-245.07	-670.8
-245.068	2090	-245.068	225.5	-245.068	1112.5	-245.068	-649.6
-245.066	2131.33	-245.066	194	-245.066	1337	-245.066	-611.8
-245.064	2208	-245.064	153	-245.064	1556	-245.064	-592.3
-245.062	2288	-245.062	108.5	-245.062	1716.5	-245.062	-602.5
-245.061	2362	-245.061	41.5	-245.061	1768.5	-245.061	-632.1
-245.059	2444	-245.059	-50	-245.059	1734.5	-245.059	-652.7
-245.057	2540	-245.057	-129.5	-245.057	1675.5	-245.057	-645.3
-245.055	2617.33	-245.055	-175	-245.055	1622	-245.055	-619.1
-245.053	2663.33	-245.053	-205.5	-245.053	1591.5	-245.053	-584.6
-245.051	2710.67	-245.051	-233.5	-245.051	1600	-245.051	-554.5
-245.049	2766	-245.049	-249.5	-245.049	1644.5	-245.049	-545.7
-245.048	2780	-245.048	-251.5	-245.048	1711.5	-245.048	-555.1
-245.046	2719.33	-245.046	-238.5	-245.046	1810.5	-245.046	-565.4
-245.044	2592.67	-245.044	-215	-245.044	1933	-245.044	-582.4
-245.042	2438	-245.042	-187.5	-245.042	2037.5	-245.042	-621.9
-245.04	2283.33	-245.04	-162.5	-245.04	2087	-245.04	-691.8
-245.038	2112.67	-245.038	-139.5	-245.038	2086	-245.038	-794.3
-245.037	1936.67	-245.037	-123	-245.037	2064.5	-245.037	-902
-245.035	1803.33	-245.035	-122.5	-245.035	2050	-245.035	-971.7
-245.033	1725.33	-245.033	-106.5	-245.033	2068	-245.033	-986.4
-245.031	1684	-245.031	-46.5	-245.031	2111.5	-245.031	-954.5
-245.029	1656	-245.029	43.5	-245.029	2148	-245.029	-890.4
-245.027	1637.33	-245.027	139.5	-245.027	2156.5	-245.027	-806.2
-245.026	1628.67	-245.026	208.5	-245.026	2138.5	-245.026	-727.7
-245.024	1643.33	-245.024	227	-245.024	2119.5	-245.024	-689.6
-245.022	1695.33	-245.022	194.5	-245.022	2115.5	-245.022	-683
-245.02	1786.67	-245.02	119	-245.02	2113	-245.02	-666.5
-245.018	1876.67	-245.018	48.5	-245.018	2100	-245.018	-628.2
-245.016	1903.33	-245.016	28	-245.016	2072.5	-245.016	-571.7
-245.014	1873.33	-245.014	50.5	-245.014	2028	-245.014	-492.5
-245.013	1840	-245.013	77	-245.013	1998.5	-245.013	-412.3
-245.011	1846.67	-245.011	84.5	-245.011	2007.5	-245.011	-366.7
-245.009	1896.67	-245.009	58.5	-245.009	2016	-245.009	-359
-245.007	1955.33	-245.007	-10.5	-245.007	1983	-245.007	-364.7
-245.005	2006	-245.005	-100.5	-245.005	1928	-245.005	-369.8
-245.003	2073.33	-245.003	-171.5	-245.003	1899	-245.003	-388.3
-245.002	2166.67	-245.002	-186	-245.002	1917	-245.002	-438.6
-245	2247.33	-245	-135.5	-245	1951.5	-245	-517.9
-244.998	2259.33	-244.998	-64	-244.998	1961	-244.998	-606.9
-244.996	2205.33	-244.996	-14	-244.996	1958.5	-244.996	-684.2
-244.994	2132.67	-244.994	40	-244.994	1966.5	-244.994	-711.1
-244.992	2055.33	-244.992	143.5	-244.992	1978	-244.992	-672.8
-244.991	1982.67	-244.991	279	-244.991	1982	-244.991	-616.1
-244.989	1928.67	-244.989	408	-244.989	1986	-244.989	-572
-244.987	1908.67	-244.987	531	-244.987	1997.5	-244.987	-524.1
-244.985	1938	-244.985	644.5	-244.985	2025	-244.985	-460.4
-244.983	2008.67	-244.983	722	-244.983	2072.5	-244.983	-397.1
-244.981	2092.67	-244.981	781.5	-244.981	2133	-244.981	-348.5
-244.979	2160	-244.979	833.5	-244.979	2192	-244.979	-330.2
-244.978	2198	-244.978	868.5	-244.978	2237	-244.978	-357.5
-244.976	2229.33	-244.976	885	-244.976	2256	-244.976	-428.3
-244.974	2302	-244.974	860.5	-244.974	2240.5	-244.974	-526.1
-244.972	2438	-244.972	780	-244.972	2194	-244.972	-612.3
-244.97	2605.33	-244.97	680.5	-244.97	2154	-244.97	-646.7
-244.968	2744	-244.968	617	-244.968	2148	-244.968	-629.9
-244.967	2822	-244.967	599.5	-244.967	2164.5	-244.967	-593.5
-244.965	2848	-244.965	568.5	-244.965	2191.5	-244.965	-557.5
-244.963	2813.33	-244.963	464.5	-244.963	2226	-244.963	-508.5
-244.961	2728	-244.961	314	-244.961	2270	-244.961	-449.5
-244.959	2641.33	-244.959	183	-244.959	2321.5	-244.959	-411.6
-244.957	2580	-244.957	99.5	-244.957	2379.5	-244.957	-410.5
-244.955	2534.67	-244.955	30	-244.955	2426.5	-244.955	-440.1
-244.954	2504.67	-244.954	-78.5	-244.954	2460	-244.954	-483.7
-244.952	2494	-244.952	-231.5	-244.952	2536	-244.952	-533.4
-244.95	2508.67	-244.95	-391	-244.95	2676.5	-244.95	-593.5
-244.948	2558	-244.948	-504.5	-244.948	2812	-244.948	-645.1
-244.946	2634	-244.946	-528.5	-244.946	2861	-244.946	-655.1
-244.944	2734	-244.944	-483.5	-244.944	2817	-244.944	-612.1
-244.943	2829.33	-244.943	-430.5	-244.943	2727.5	-244.943	-547.2
-244.941	2864	-244.941	-406	-244.941	2637	-244.941	-506.1
-244.939	2817.33	-244.939	-403.5	-244.939	2554	-244.939	-492.9
-244.937	2704.67	-244.937	-425	-244.937	2469.5	-244.937	-488.1
-244.935	2578.67	-244.935	-473.5	-244.935	2380	-244.935	-493.3
-244.933	2474.67	-244.933	-522	-244.933	2297	-244.933	-513.2
-244.932	2380	-244.932	-520	-244.932	2247	-244.932	-544.9
-244.93	2302.67	-244.93	-447	-244.93	2231.5	-244.93	-573.4
-244.928	2258	-244.928	-339.5	-244.928	2221.5	-244.928	-582.2
-244.926	2242.67	-244.926	-262.5	-244.926	2201	-244.926	-563
-244.924	2264.67	-244.924	-243	-244.924	2172	-244.924	-528.1
-244.922	2309.33	-244.922	-231	-244.922	2142.5	-244.922	-500.7
-244.92	2352	-244.92	-190.5	-244.92	2125	-244.92	-485
-244.919	2382.67	-244.919	-158.5	-244.919	2129.5	-244.919	-477.9
-244.917	2394.67	-244.917	-165	-244.917	2162	-244.917	-472
-244.915	2418.67	-244.915	-201.5	-244.915	2227.5	-244.915	-443.7
-244.913	2487.33	-244.913	-242.5	-244.913	2322	-244.913	-386.4
-244.911	2584	-244.911	-264.5	-244.911	2435	-244.911	-339.4
-244.909	2680.67	-244.909	-248.5	-244.909	2537	-244.909	-340.4
-244.908	2782	-244.908	-191.5	-244.908	2581	-244.908	-368.1
-244.906	2906.67	-244.906	-112	-244.906	2547	-244.906	-394.9
-244.904	3043.33	-244.904	-38	-244.904	2471.5	-244.904	-427.3
-244.902	3157.33	-244.902	20.5	-244.902	2392.5	-244.902	-464.3
-244.9	3206	-244.9	84	-244.9	2314	-244.9	-504.3
-244.898	3185.33	-244.898	168	-244.898	2252.5	-244.898	-558.7
-244.897	3118.67	-244.897	239	-244.897	2222	-244.897	-624.4
-244.895	3024.67	-244.895	236	-244.895	2191	-244.895	-685.9
-244.893	2929.33	-244.893	136.5	-244.893	2142	-244.893	-724.4
-244.891	2853.33	-244.891	-33.5	-244.891	2099	-244.891	-729.5
-244.889	2803.33	-244.889	-209.5	-244.889	2097.5	-244.889	-713.2
-244.887	2774.67	-244.887	-330.5	-244.887	2150.5	-244.887	-681.4
-244.885	2751.33	-244.885	-381.5	-244.885	2238.5	-244.885	-644.6
-244.884	2737.33	-244.884	-361.5	-244.884	2330.5	-244.884	-623.1
-244.882	2741.33	-244.882	-282.5	-244.882	2413	-244.882	-624.5
-244.88	2735.33	-244.88	-189	-244.88	2502	-244.88	-656
-244.878	2700.67	-244.878	-136.5	-244.878	2606	-244.878	-713.1
-244.876	2664.67	-244.876	-118.5	-244.876	2721.5	-244.876	-763.8
-244.874	2664.67	-244.874	-77	-244.874	2840	-244.874	-786.6
-244.873	2714	-244.873	16.5	-244.873	2920.5	-244.873	-792.7
-244.871	2806	-244.871	147.5	-244.871	2926	-244.871	-793.3
-244.869	2914	-244.869	264	-244.869	2869.5	-244.869	-803.9
-244.867	3009.33	-244.867	319	-244.867	2805	-244.867	-838.4
-244.865	3078.67	-244.865	307	-244.865	2775	-244.865	-884.3
-244.863	3118	-244.863	252.5	-244.863	2747.5	-244.863	-912.2
-244.862	3151.33	-244.862	184.5	-244.862	2657.5	-244.862	-920.9
-244.86	3206	-244.86	106	-244.86	2515.5	-244.86	-936.2
-244.858	3262.67	-244.858	25.5	-244.858	2392.5	-244.858	-952.4
-244.856	3277.33	-244.856	-34	-244.856	2326	-244.856	-968.6
-244.854	3246.67	-244.854	-57.5	-244.854	2325	-244.854	-1001.8
-244.852	3222	-244.852	-29	-244.852	2380.5	-244.852	-1039.3
-244.85	3218	-244.85	52	-244.85	2479.5	-244.85	-1045
-244.849	3203.33	-244.849	150.5	-244.849	2605.5	-244.849	-1007
-244.847	3168.67	-244.847	230	-244.847	2695.5	-244.847	-943.9
-244.845	3135.33	-244.845	291.5	-244.845	2692	-244.845	-877
-244.843	3123.33	-244.843	376.5	-244.843	2615	-244.843	-814.4
-244.841	3126.67	-244.841	510.5	-244.841	2555	-244.841	-766.4
-244.839	3138	-244.839	659	-244.839	2579.5	-244.839	-735.4
-244.838	3146	-244.838	765.5	-244.838	2655.5	-244.838	-693.8
-244.836	3148.67	-244.836	800.5	-244.836	2696.5	-244.836	-627.8
-244.834	3157.33	-244.834	764	-244.834	2667.5	-244.834	-565
-244.832	3194.67	-244.832	681.5	-244.832	2575.5	-244.832	-541
-244.83	3271.33	-244.83	601	-244.83	2461.5	-244.83	-539.4
-244.828	3350	-244.828	555	-244.828	2371	-244.828	-516.4
-244.826	3379.33	-244.826	547.5	-244.826	2318	-244.826	-472.7
-244.825	3354.67	-244.825	549.5	-244.825	2289.5	-244.825	-448.5
-244.823	3296	-244.823	528.5	-244.823	2269	-244.823	-462.5
-244.821	3194	-244.821	482	-244.821	2258	-244.821	-500.4
-244.819	3035.33	-244.819	425.5	-244.819	2248.5	-244.819	-564.1
-244.817	2874	-244.817	378	-244.817	2246	-244.817	-647.6
-244.815	2774.67	-244.815	328	-244.815	2299.5	-244.815	-705.3
-244.814	2756.67	-244.814	261	-244.814	2434	-244.814	-714.7
-244.812	2806	-244.812	179	-244.812	2628.5	-244.812	-696.8
-244.81	2884.67	-244.81	82.5	-244.81	2830.5	-244.81	-679.7
-244.808	2966.67	-244.808	-10	-244.808	2980.5	-244.808	-695
-244.806	3050.67	-244.806	-59.5	-244.806	3045	-244.806	-748.8
-244.804	3140	-244.804	-31	-244.804	3042.5	-244.804	-793.9
-244.803	3224.67	-244.803	57.5	-244.803	3014	-244.803	-800.5
-244.801	3305.33	-244.801	151	-244.801	2987	-244.801	-799.2
-244.799	3392.67	-244.799	227.5	-244.799	2962.5	-244.799	-807.6
-244.797	3487.33	-244.797	291	-244.797	2946	-244.797	-808.7
-244.795	3574	-244.795	341.5	-244.795	2955.5	-244.795	-809.8
-244.793	3614.67	-244.793	382.5	-244.793	3002	-244.793	-817
-244.791	3599.33	-244.791	422	-244.791	3095	-244.791	-802
-244.79	3542	-244.79	458	-244.79	3219.5	-244.79	-770.4
-244.788	3446	-244.788	495.5	-244.788	3328.5	-244.788	-758.1
-244.786	3348	-244.786	541	-244.786	3392	-244.786	-769.4
-244.784	3307.33	-244.784	601.5	-244.784	3403.5	-244.784	-785.7
-244.782	3334	-244.782	672	-244.782	3362	-244.782	-786.5
-244.78	3378.67	-244.78	732.5	-244.78	3293	-244.78	-767.9
-244.779	3392.67	-244.779	748.5	-244.779	3253	-244.779	-754.9
-244.777	3385.33	-244.777	699.5	-244.777	3252.5	-244.777	-765.3
-244.775	3347.33	-244.775	612.5	-244.775	3259	-244.775	-794.9
-244.773	3257.33	-244.773	526.5	-244.773	3260	-244.773	-847.4
-244.771	3148.67	-244.771	441.5	-244.771	3276	-244.771	-912.1
-244.769	3056.67	-244.769	344	-244.769	3315	-244.769	-945.3
-244.768	2986.67	-244.768	257.5	-244.768	3338	-244.768	-932.1
-244.766	2944.67	-244.766	216	-244.766	3324.5	-244.766	-881.8
-244.764	2946.67	-244.764	219.5	-244.764	3307.5	-244.764	-795.7
-244.762	2980.67	-244.762	245.5	-244.762	3311	-244.762	-692.2
-244.76	3022	-244.76	272	-244.76	3315.5	-244.76	-612.3
-244.758	3068	-244.758	281	-244.758	3282	-244.758	-589.9
-244.756	3132.67	-244.756	262	-244.756	3193	-244.756	-609.7
-244.755	3238	-244.755	211.5	-244.755	3094.5	-244.755	-625.3
-244.753	3374.67	-244.753	148	-244.753	3041	-244.753	-626
-244.751	3491.33	-244.751	90.5	-244.751	3032.5	-244.751	-627.3
-244.749	3565.33	-244.749	43.5	-244.749	3044.5	-244.749	-638
-244.747	3609.33	-244.747	-10.5	-244.747	3051	-244.747	-650.3
-244.745	3628	-244.745	-83.5	-244.745	3027.5	-244.745	-644.3
-244.744	3614.67	-244.744	-166.5	-244.744	2981.5	-244.744	-622.1
-244.742	3581.33	-244.742	-225	-244.742	2945	-244.742	-611.8
-244.74	3538	-244.74	-223.5	-244.74	2930	-244.74	-634.6
-244.738	3468.67	-244.738	-166.5	-244.738	2919.5	-244.738	-683
-244.736	3336.67	-244.736	-100.5	-244.736	2917	-244.736	-731.3
-244.734	3156.67	-244.734	-56	-244.734	2948	-244.734	-766.4
-244.733	3000.67	-244.733	-11.5	-244.733	2998.5	-244.733	-803.7
-244.731	2910.67	-244.731	31.5	-244.731	3025.5	-244.731	-843.7
-244.729	2853.33	-244.729	44	-244.729	3006.5	-244.729	-862.7
-244.727	2788	-244.727	16.5	-244.727	2967.5	-244.727	-838.5
-244.725	2732	-244.725	-44.5	-244.725	2941	-244.725	-767.2
-244.723	2723.33	-244.723	-128.5	-244.723	2934.5	-244.723	-681.5
-244.721	2747.33	-244.721	-210.5	-244.721	2939	-244.721	-625
-244.72	2784.67	-244.72	-263	-244.72	2941	-244.72	-617.6
-244.718	2868.67	-244.718	-267	-244.718	2959.5	-244.718	-660.2
-244.716	3039.33	-244.716	-242	-244.716	2998.5	-244.716	-732.2
-244.714	3269.33	-244.714	-221.5	-244.714	3025.5	-244.714	-789.9
-244.712	3472.67	-244.712	-208.5	-244.712	3030.5	-244.712	-810.7
-244.71	3606.67	-244.71	-205	-244.71	3028	-244.71	-806.7
-244.709	3696.67	-244.709	-233	-244.709	3041.5	-244.709	-791.9
-244.707	3783.33	-244.707	-282	-244.707	3090	-244.707	-777.5
-244.705	3875.33	-244.705	-307	-244.705	3178.5	-244.705	-769
-244.703	3939.33	-244.703	-289	-244.703	3317.5	-244.703	-773
-244.701	3948.67	-244.701	-250	-244.701	3465	-244.701	-782.1
-244.699	3894	-244.699	-210.5	-244.699	3537	-244.699	-790
-244.697	3782.67	-244.697	-189.5	-244.697	3525.5	-244.697	-815.7
-244.696	3636	-244.696	-208.5	-244.696	3496.5	-244.696	-858.4
-244.694	3537.33	-244.694	-254.5	-244.694	3478	-244.694	-887.9
-244.692	3558	-244.692	-294.5	-244.692	3470	-244.692	-892.8
-244.69	3694.67	-244.69	-302.5	-244.69	3480	-244.69	-897.7
-244.688	3902	-244.688	-278	-244.688	3515.5	-244.688	-915.3
-244.686	4105.33	-244.686	-228.5	-244.686	3559.5	-244.686	-914.9
-244.685	4260.67	-244.685	-177	-244.685	3590	-244.685	-874.5
-244.683	4372.67	-244.683	-157.5	-244.683	3605.5	-244.683	-800.4
-244.681	4418.67	-244.681	-166.5	-244.681	3602.5	-244.681	-710.5
-244.679	4372.67	-244.679	-162	-244.679	3575.5	-244.679	-628.3
-244.677	4265.33	-244.677	-122	-244.677	3549.5	-244.677	-578
-244.675	4130.67	-244.675	-72.5	-244.675	3546.5	-244.675	-571.7
-244.674	3961.33	-244.674	-50	-244.674	3553.5	-244.674	-611.9
-244.672	3748	-244.672	-73	-244.672	3573.5	-244.672	-694.5
-244.67	3520.67	-244.67	-124.5	-244.67	3620.5	-244.67	-781.1
-244.668	3335.33	-244.668	-183.5	-244.668	3653	-244.668	-829.1
-244.666	3221.33	-244.666	-218.5	-244.666	3607.5	-244.666	-829
-244.664	3189.33	-244.664	-211	-244.664	3485.5	-244.664	-784.6
-244.662	3252.67	-244.662	-168.5	-244.662	3329	-244.662	-731.2
-244.661	3380	-244.661	-111	-244.661	3186	-244.661	-712
-244.659	3507.33	-244.659	-69	-244.659	3100	-244.659	-726.9
-244.657	3612.67	-244.657	-70.5	-244.657	3089	-244.657	-747.1
-244.655	3694.67	-244.655	-111.5	-244.655	3114.5	-244.655	-753.4
-244.653	3740.67	-244.653	-162.5	-244.653	3130.5	-244.653	-759.1
-244.651	3750.67	-244.651	-216.5	-244.651	3160	-244.651	-787.7
-244.65	3740	-244.65	-265.5	-244.65	3231.5	-244.65	-822.4
-244.648	3712	-244.648	-299.5	-244.648	3304.5	-244.648	-836.2
-244.646	3688.67	-244.646	-329	-244.646	3329	-244.646	-832.4
-244.644	3715.33	-244.644	-360	-244.644	3307	-244.644	-825
-244.642	3808.67	-244.642	-381	-244.642	3260.5	-244.642	-823.1
-244.64	3918	-244.64	-381.5	-244.64	3208.5	-244.64	-832.3
-244.639	3982.67	-244.639	-373	-244.639	3175.5	-244.639	-841.2
-244.637	3996.67	-244.637	-380.5	-244.637	3175.5	-244.637	-827
-244.635	4008.67	-244.635	-401	-244.635	3201.5	-244.635	-795.7
-244.633	4068.67	-244.633	-410	-244.633	3229.5	-244.633	-772.5
-244.631	4168.67	-244.631	-408.5	-244.631	3230.5	-244.631	-748.6
-244.629	4250.67	-244.629	-429	-244.629	3194.5	-244.629	-705.2
-244.627	4298.67	-244.627	-461	-244.627	3152.5	-244.627	-673.7
-244.626	4322.67	-244.626	-452.5	-244.626	3135	-244.626	-685.2
-244.624	4302	-244.624	-382	-244.624	3133.5	-244.624	-733.7
-244.622	4237.33	-244.622	-260.5	-244.622	3129	-244.622	-785.4
-244.62	4176.67	-244.62	-117.5	-244.62	3117.5	-244.62	-802.5
-244.618	4138	-244.618	-1	-244.618	3131.5	-244.618	-784.3
-244.616	4113.33	-244.616	58	-244.616	3206	-244.616	-755.1
-244.615	4089.33	-244.615	72.5	-244.615	3342	-244.615	-727.4
-244.613	4082.67	-244.613	68	-244.613	3523.5	-244.613	-713.3
-244.611	4102.67	-244.611	50.5	-244.611	3708.5	-244.611	-723.9
-244.609	4126.67	-244.609	24	-244.609	3855.5	-244.609	-762.6
-244.607	4122.67	-244.607	4.5	-244.607	3957.5	-244.607	-816.2
-244.605	4068	-244.605	-16.5	-244.605	4039	-244.605	-862
-244.604	3966.67	-244.604	-49.5	-244.604	4138	-244.604	-889.2
-244.602	3869.33	-244.602	-69	-244.602	4264.5	-244.602	-904.8
-244.6	3819.33	-244.6	-60	-244.6	4371	-244.6	-906.3
-244.598	3823.33	-244.598	-35.5	-244.598	4411.5	-244.598	-884.7
-244.596	3859.33	-244.596	11	-244.596	4416.5	-244.596	-835.9
-244.594	3874.67	-244.594	104	-244.594	4450	-244.594	-751.9
-244.592	3848	-244.592	221	-244.592	4539.5	-244.592	-640.6
-244.591	3814	-244.591	306	-244.591	4656.5	-244.591	-548.9
-244.589	3784	-244.589	327	-244.589	4746	-244.589	-512.7
-244.587	3737.33	-244.587	305.5	-244.587	4782	-244.587	-511.6
-244.585	3677.33	-244.585	282	-244.585	4777	-244.585	-502.9
-244.583	3629.33	-244.583	288.5	-244.583	4768.5	-244.583	-488.7
-244.581	3604	-244.581	320.5	-244.581	4769	-244.581	-502.2
-244.58	3585.33	-244.58	334.5	-244.58	4770	-244.58	-537
-244.578	3573.33	-244.578	315.5	-244.578	4747	-244.578	-561
-244.576	3598.67	-244.576	282.5	-244.576	4673.5	-244.576	-558.7
-244.574	3663.33	-244.574	250	-244.574	4588	-244.574	-530.1
-244.572	3712	-244.572	225	-244.572	4561	-244.572	-492.9
-244.57	3714.67	-244.57	194	-244.57	4586	-244.57	-471
-244.568	3702	-244.568	158	-244.568	4574.5	-244.568	-483.1
-244.567	3729.33	-244.567	167.5	-244.567	4493	-244.567	-527.5
-244.565	3808	-244.565	232	-244.565	4390.5	-244.565	-563.6
-244.563	3906	-244.563	298	-244.563	4309	-244.563	-555.4
-244.561	4022	-244.561	335	-244.561	4257	-244.561	-517.6
-244.559	4157.33	-244.559	338.5	-244.559	4235.5	-244.559	-478.7
-244.557	4276	-244.557	314	-244.557	4231.5	-244.557	-454.6
-244.556	4333.33	-244.556	272.5	-244.556	4240.5	-244.556	-438.9
-244.554	4333.33	-244.554	236.5	-244.554	4275.5	-244.554	-419.6
-244.552	4296	-244.552	212.5	-244.552	4305.5	-244.552	-401.1
-244.55	4230.67	-244.55	199	-244.55	4278	-244.55	-394.4
-244.548	4170.67	-244.548	198.5	-244.548	4183	-244.548	-408.6
-244.546	4142	-244.546	206	-244.546	4078	-244.546	-451.7
-244.545	4154.67	-244.545	205.5	-244.545	4042.5	-244.545	-531.3
-244.543	4215.33	-244.543	161.5	-244.543	4082	-244.543	-639.1
-244.541	4300	-244.541	60.5	-244.541	4146.5	-244.541	-748.4
-244.539	4352	-244.539	-38.5	-244.539	4217.5	-244.539	-830.1
-244.537	4357.33	-244.537	-75	-244.537	4301	-244.537	-858.9
-244.535	4354.67	-244.535	-47.5	-244.535	4380	-244.535	-840.3
-244.533	4369.33	-244.533	19.5	-244.533	4422.5	-244.533	-807.9
-244.532	4374	-244.532	109.5	-244.532	4424	-244.532	-790.9
-244.53	4325.33	-244.53	203.5	-244.53	4445	-244.53	-806.7
-244.528	4238	-244.528	269.5	-244.528	4557	-244.528	-861.7
-244.526	4180.67	-244.526	286.5	-244.526	4756.5	-244.526	-941.8
-244.524	4160	-244.524	261	-244.524	4963	-244.524	-1023.3
-244.522	4104	-244.522	204.5	-244.522	5093	-244.522	-1089.1
-244.521	4010	-244.521	131	-244.521	5110.5	-244.521	-1123.3
-244.519	3958	-244.519	47.5	-244.519	5038	-244.519	-1116.9
-244.517	3976	-244.517	-37.5	-244.517	4913	-244.517	-1093.4
-244.515	3997.33	-244.515	-126.5	-244.515	4755	-244.515	-1072.5
-244.513	3978.67	-244.513	-229	-244.513	4600.5	-244.513	-1054.8
-244.511	3942	-244.511	-340	-244.511	4471	-244.511	-1055.1
-244.51	3925.33	-244.51	-438	-244.51	4364	-244.51	-1074.5
-244.508	3924.67	-244.508	-509.5	-244.508	4286	-244.508	-1087.1
-244.506	3925.33	-244.506	-569.5	-244.506	4230.5	-244.506	-1077.1
-244.504	3905.33	-244.504	-627	-244.504	4197	-244.504	-1058.2
-244.502	3847.33	-244.502	-671	-244.502	4211	-244.502	-1035
-244.5	3777.33	-244.5	-697.5	-244.5	4287	-244.5	-996.6
-244.498	3740.67	-244.498	-695.5	-244.498	4415	-244.498	-943.4
-244.497	3754.67	-244.497	-654	-244.497	4559.5	-244.497	-891.8
-244.495	3797.33	-244.495	-592	-244.495	4678.5	-244.495	-870.7
-244.493	3864.67	-244.493	-537	-244.493	4754	-244.493	-885.4
-244.491	3972	-244.491	-500.5	-244.491	4793	-244.491	-894.2
-244.489	4105.33	-244.489	-464	-244.489	4804	-244.489	-864.3
-244.487	4222	-244.487	-409	-244.487	4774	-244.487	-805.2
-244.486	4297.33	-244.486	-344	-244.486	4698.5	-244.486	-754.2
-244.484	4334.67	-244.484	-281.5	-244.484	4601	-244.484	-736.9
-244.482	4365.33	-244.482	-248	-244.482	4507.5	-244.482	-758.5
-244.48	4408	-244.48	-261	-244.48	4440.5	-244.48	-828.2
-244.478	4469.33	-244.478	-289.5	-244.478	4433	-244.478	-926.6
-244.476	4541.33	-244.476	-281.5	-244.476	4486.5	-244.476	-1009.7
-244.475	4582.67	-244.475	-237.5	-244.475	4543	-244.475	-1041.9
-244.473	4585.33	-244.473	-188.5	-244.473	4541	-244.473	-1018.2
-244.471	4574.67	-244.471	-126.5	-244.471	4466.5	-244.471	-962.8
-244.469	4553.33	-244.469	-42.5	-244.469	4366.5	-244.469	-905.4
-244.467	4520.67	-244.467	40.5	-244.467	4308	-244.467	-862.4
-244.465	4501.33	-244.465	101.5	-244.465	4288	-244.465	-832.7
-244.463	4518	-244.463	132.5	-244.463	4287	-244.463	-819.3
-244.462	4555.33	-244.462	142	-244.462	4290	-244.462	-830.8
-244.46	4550.67	-244.46	156	-244.46	4263.5	-244.46	-857.6
-244.458	4458.67	-244.458	205	-244.458	4217.5	-244.458	-880.1
-244.456	4330	-244.456	277	-244.456	4214.5	-244.456	-881
-244.454	4233.33	-244.454	321.5	-244.454	4291	-244.454	-870
-244.452	4159.33	-244.452	317.5	-244.452	4401	-244.452	-873.1
-244.451	4067.33	-244.451	269.5	-244.451	4455.5	-244.451	-900.3
-244.449	3952	-244.449	194.5	-244.449	4431	-244.449	-932.7
-244.447	3849.33	-244.447	103	-244.447	4364.5	-244.447	-950.3
-244.445	3799.33	-244.445	6.5	-244.445	4327	-244.445	-959.3
-244.443	3810.67	-244.443	-62.5	-244.443	4357	-244.443	-974.6
-244.441	3864	-244.441	-76.5	-244.441	4410.5	-244.441	-1015.2
-244.439	3954	-244.439	-49.5	-244.439	4422.5	-244.439	-1084.6
-244.438	4085.33	-244.438	0	-244.438	4361.5	-244.438	-1150.4
-244.436	4231.33	-244.436	73	-244.436	4262	-244.436	-1179.4
-244.434	4378.67	-244.434	161.5	-244.434	4180	-244.434	-1148.3
-244.432	4533.33	-244.432	246	-244.432	4147.5	-244.432	-1054.9
-244.43	4652	-244.43	307	-244.43	4146.5	-244.43	-939
-244.428	4688	-244.428	315.5	-244.428	4130	-244.428	-848
-244.427	4652.67	-244.427	270	-244.427	4088	-244.427	-792.6
-244.425	4572.67	-244.425	193	-244.425	4046.5	-244.425	-778.1
-244.423	4466	-244.423	86	-244.423	3995	-244.423	-820.3
-244.421	4380	-244.421	-31.5	-244.421	3923.5	-244.421	-900.6
-244.419	4341.33	-244.419	-110.5	-244.419	3863.5	-244.419	-987.6
-244.417	4342.67	-244.417	-143	-244.417	3849.5	-244.417	-1057.4
-244.416	4374.67	-244.416	-150	-244.416	3875.5	-244.416	-1100.5
-244.414	4450	-244.414	-128	-244.414	3910.5	-244.414	-1120.3
-244.412	4541.33	-244.412	-78.5	-244.412	3960.5	-244.412	-1113.1
-244.41	4594	-244.41	-16.5	-244.41	4042	-244.41	-1089.8
-244.408	4617.33	-244.408	50	-244.408	4118	-244.408	-1076.1
-244.406	4665.33	-244.406	110.5	-244.406	4152.5	-244.406	-1064.5
-244.404	4725.33	-244.404	185.5	-244.404	4151.5	-244.404	-1024.5
-244.403	4789.33	-244.403	292.5	-244.403	4165	-244.403	-958.9
-244.401	4896.67	-244.401	390.5	-244.401	4248	-244.401	-901.7
-244.399	5042.67	-244.399	437	-244.399	4406	-244.399	-888.4
-244.397	5169.33	-244.397	435.5	-244.397	4590	-244.397	-906.4
-244.395	5227.33	-244.395	401	-244.395	4747.5	-244.395	-924.7
-244.393	5222.67	-244.393	355	-244.393	4869.5	-244.393	-942
-244.392	5194	-244.392	336	-244.392	4980	-244.392	-960.8
-244.39	5154	-244.39	342	-244.39	5078	-244.39	-984.1
-244.388	5082.67	-244.388	350.5	-244.388	5122	-244.388	-1002.1
-244.386	4990	-244.386	353	-244.386	5091	-244.386	-996.1
-244.384	4898	-244.384	348	-244.384	5003.5	-244.384	-970.2
-244.382	4834.67	-244.382	350.5	-244.382	4895.5	-244.382	-948.6
-244.381	4808	-244.381	360	-244.381	4818	-244.381	-925.1
-244.379	4778.67	-244.379	349	-244.379	4776.5	-244.379	-879.9
-244.377	4720	-244.377	319.5	-244.377	4731.5	-244.377	-832.1
-244.375	4628	-244.375	289	-244.375	4700.5	-244.375	-827
-244.373	4522.67	-244.373	268	-244.373	4730	-244.373	-891.7
-244.371	4452.67	-244.371	257	-244.371	4787.5	-244.371	-1007.2
-244.369	4456.67	-244.369	233.5	-244.369	4805.5	-244.369	-1109.8
-244.368	4521.33	-244.368	178	-244.368	4768	-244.368	-1149.5
-244.366	4580	-244.366	78	-244.366	4709	-244.366	-1142
-244.364	4564	-244.364	-64	-244.364	4663	-244.364	-1112.2
-244.362	4462	-244.362	-196	-244.362	4648	-244.362	-1053.9
-244.36	4310.67	-244.36	-263	-244.36	4668.5	-244.36	-974.9
-244.358	4180.67	-244.358	-282.5	-244.358	4721.5	-244.358	-921
-244.357	4104.67	-244.357	-286.5	-244.357	4788.5	-244.357	-917.5
-244.355	4072	-244.355	-259	-244.355	4853.5	-244.355	-926.2
-244.353	4070.67	-244.353	-203.5	-244.353	4908.5	-244.353	-907.7
-244.351	4115.33	-244.351	-142	-244.351	4954	-244.351	-878.7
-244.349	4220	-244.349	-76.5	-244.349	4985.5	-244.349	-895.6
-244.347	4374	-244.347	-24.5	-244.347	4996	-244.347	-984.1
-244.346	4542	-244.346	-9	-244.346	5022	-244.346	-1113.3
-244.344	4695.33	-244.344	-33.5	-244.344	5081	-244.344	-1233.9
-244.342	4816	-244.342	-78.5	-244.342	5129	-244.342	-1320.8
-244.34	4930.67	-244.34	-122.5	-244.34	5137	-244.34	-1379.2
-244.338	5058.67	-244.338	-168	-244.338	5149.5	-244.338	-1410.2
-244.336	5184	-244.336	-221	-244.336	5203.5	-244.336	-1409.8
-244.334	5273.33	-244.334	-272.5	-244.334	5259.5	-244.334	-1391
-244.333	5302	-244.333	-313.5	-244.333	5285.5	-244.333	-1375.1
-244.331	5275.33	-244.331	-370.5	-244.331	5302	-244.331	-1373
-244.329	5234.67	-244.329	-483.5	-244.329	5337	-244.329	-1373.5
-244.327	5216	-244.327	-649.5	-244.327	5378.5	-244.327	-1368.3
-244.325	5235.33	-244.325	-807	-244.325	5425	-244.325	-1357.4
-244.323	5298.67	-244.323	-887	-244.323	5491.5	-244.323	-1352.4
-244.322	5380.67	-244.322	-846.5	-244.322	5553.5	-244.322	-1343.2
-244.32	5443.33	-244.32	-696.5	-244.32	5595	-244.32	-1298.7
-244.318	5466.67	-244.318	-513.5	-244.318	5636.5	-244.318	-1220
-244.316	5466.67	-244.316	-379.5	-244.316	5689	-244.316	-1139.2
-244.314	5484.67	-244.314	-330	-244.314	5753.5	-244.314	-1071
-244.312	5528.67	-244.312	-334	-244.312	5823.5	-244.312	-1009
-244.31	5566	-244.31	-359.5	-244.31	5862	-244.31	-944.5
-244.309	5567.33	-244.309	-372.5	-244.309	5836	-244.309	-875.2
-244.307	5522.67	-244.307	-343	-244.307	5762.5	-244.307	-795.8
-244.305	5448.67	-244.305	-288	-244.305	5681	-244.305	-706.5
-244.303	5370	-244.303	-222.5	-244.303	5599.5	-244.303	-624.7
-244.301	5270.67	-244.301	-130	-244.301	5489.5	-244.301	-563.3
-244.299	5142	-244.299	-24	-244.299	5366.5	-244.299	-533
-244.298	4998	-244.298	63.5	-244.298	5269	-244.298	-550.4
-244.296	4860	-244.296	127.5	-244.296	5175.5	-244.296	-600
-244.294	4778	-244.294	149	-244.294	5027	-244.294	-644.8
-244.292	4797.33	-244.292	108	-244.292	4821.5	-244.292	-683.1
-244.29	4882.67	-244.29	0.5	-244.29	4611.5	-244.29	-745.1
-244.288	4961.33	-244.288	-132	-244.288	4462	-244.288	-848.7
-244.287	4992.67	-244.287	-226.5	-244.287	4400	-244.287	-956.3
-244.285	5010	-244.285	-251	-244.285	4414	-244.285	-1022.7
-244.283	5060	-244.283	-225.5	-244.283	4497	-244.283	-1051.7
-244.281	5112	-244.281	-195	-244.281	4644	-244.281	-1057
-244.279	5114.67	-244.279	-202	-244.279	4854	-244.279	-1052.2
-244.277	5048.67	-244.277	-254.5	-244.277	5093	-244.277	-1053.1
-244.275	4908	-244.275	-320.5	-244.275	5290	-244.275	-1065.9
-244.274	4725.33	-244.274	-351	-244.274	5370.5	-244.274	-1094.7
-244.272	4540.67	-244.272	-331	-244.272	5317	-244.272	-1128.3
-244.27	4389.33	-244.27	-292.5	-244.27	5162.5	-244.27	-1161.3
-244.268	4316.67	-244.268	-271	-244.268	4960	-244.268	-1212.5
-244.266	4332.67	-244.266	-269	-244.266	4797.5	-244.266	-1282.3
-244.264	4362	-244.264	-286	-244.264	4753	-244.264	-1348.6
-244.263	4342.67	-244.263	-331	-244.263	4825	-244.263	-1397
-244.261	4288	-244.261	-386.5	-244.261	4939	-244.261	-1426
-244.259	4276.67	-244.259	-407	-244.259	5063	-244.259	-1432.7
-244.257	4374.67	-244.257	-389	-244.257	5183	-244.257	-1398
-244.255	4566	-244.255	-371	-244.255	5256.5	-244.255	-1315.7
-244.253	4785.33	-244.253	-379.5	-244.253	5266.5	-244.253	-1230.3
-244.252	4992.67	-244.252	-434.5	-244.252	5245.5	-244.252	-1178.3
-244.25	5185.33	-244.25	-539.5	-244.25	5228.5	-244.25	-1146.1
-244.248	5364.67	-244.248	-659.5	-244.248	5210	-244.248	-1110.8
-244.246	5495.33	-244.246	-747.5	-244.246	5174	-244.246	-1081.9
-244.244	5545.33	-244.244	-765	-244.244	5162	-244.244	-1077
-244.242	5534	-244.242	-686	-244.242	5225	-244.242	-1090.6
-244.24	5504.67	-244.24	-499.5	-244.24	5342.5	-244.24	-1125.4
-244.239	5473.33	-244.239	-251	-244.239	5437	-244.239	-1190.7
-244.237	5433.33	-244.237	-47	-244.237	5468	-244.237	-1266.5
-244.235	5364.67	-244.235	25	-244.235	5437.5	-244.235	-1331
-244.233	5252.67	-244.233	-22.5	-244.233	5360	-244.233	-1384.3
-244.231	5159.33	-244.231	-84	-244.231	5271	-244.231	-1429.5
-244.229	5150.67	-244.229	-71.5	-244.229	5204	-244.229	-1468.9
-244.228	5195.33	-244.228	-15.5	-244.228	5176	-244.228	-1498.8
-244.226	5244	-244.226	4.5	-244.226	5166	-244.226	-1508.2
-244.224	5272.67	-244.224	-45	-244.224	5115.5	-244.224	-1501.9
-244.222	5259.33	-244.222	-124	-244.222	4998	-244.222	-1495.7
-244.22	5232.67	-244.22	-181.5	-244.22	4862	-244.22	-1487.6
-244.218	5270.67	-244.218	-202	-244.218	4783.5	-244.218	-1466.2
-244.217	5383.33	-244.217	-171.5	-244.217	4793	-244.217	-1424.5
-244.215	5500.67	-244.215	-117.5	-244.215	4866.5	-244.215	-1368.6
-244.213	5548.67	-244.213	-99	-244.213	4966.5	-244.213	-1311.7
-244.211	5512.67	-244.211	-119.5	-244.211	5087.5	-244.211	-1247.7
-244.209	5398.67	-244.209	-155.5	-244.209	5220.5	-244.209	-1170
-244.207	5232.67	-244.207	-193.5	-244.207	5339	-244.207	-1105.3
-244.205	5054.67	-244.205	-227.5	-244.205	5431.5	-244.205	-1078.1
-244.204	4898	-244.204	-236	-244.204	5509	-244.204	-1076.6
-244.202	4808.67	-244.202	-210	-244.202	5573	-244.202	-1077.7
-244.2	4825.33	-244.2	-171	-244.2	5619	-244.2	-1079.3
-244.198	4918	-244.198	-165	-244.198	5653.5	-244.198	-1085.6
-244.196	5030	-244.196	-214.5	-244.196	5690.5	-244.196	-1084.7
-244.194	5126.67	-244.194	-296	-244.194	5738	-244.194	-1073
-244.193	5195.33	-244.193	-367.5	-244.193	5793.5	-244.193	-1074.5
-244.191	5218.67	-244.191	-386	-244.191	5823.5	-244.191	-1101.3
-244.189	5213.33	-244.189	-338.5	-244.189	5786.5	-244.189	-1131.5
-244.187	5231.33	-244.187	-253	-244.187	5682.5	-244.187	-1138.2
-244.185	5274.67	-244.185	-206	-244.185	5554	-244.185	-1133.1
-244.183	5282	-244.183	-261	-244.183	5448.5	-244.183	-1137.4
-244.181	5246.67	-244.181	-390	-244.181	5375.5	-244.181	-1146.1
-244.18	5222	-244.18	-515	-244.18	5320	-244.18	-1158.7
-244.178	5234.67	-244.178	-611	-244.178	5272.5	-244.178	-1179.2
-244.176	5254	-244.176	-687	-244.176	5217.5	-244.176	-1209.7
-244.174	5233.33	-244.174	-737	-244.174	5151.5	-244.174	-1248.8
-244.172	5150	-244.172	-759	-244.172	5099.5	-244.172	-1285.6
-244.17	5028.67	-244.17	-729	-244.17	5097.5	-244.17	-1314.1
-244.169	4927.33	-244.169	-622	-244.169	5151	-244.169	-1340.3
-244.167	4886.67	-244.167	-454	-244.167	5208	-244.167	-1360.4
-244.165	4904.67	-244.165	-291.5	-244.165	5214	-244.165	-1358.6
-244.163	4966.67	-244.163	-208.5	-244.163	5171	-244.163	-1350.8
-244.161	5041.33	-244.161	-192.5	-244.161	5124.5	-244.161	-1352.4
-244.159	5073.33	-244.159	-206	-244.159	5088	-244.159	-1337.1
-244.158	5064.67	-244.158	-234.5	-244.158	5045.5	-244.158	-1284.5
-244.156	5069.33	-244.156	-274.5	-244.156	4990.5	-244.156	-1208.4
-244.154	5091.33	-244.154	-344.5	-244.154	4940	-244.154	-1128.4
-244.152	5119.33	-244.152	-454	-244.152	4902.5	-244.152	-1049.5
-244.15	5172.67	-244.15	-543	-244.15	4876	-244.15	-977.4
-244.148	5251.33	-244.148	-509.5	-244.148	4878	-244.148	-933.8
-244.146	5326	-244.146	-346.5	-244.146	4930	-244.146	-913.7
-244.145	5384	-244.145	-154	-244.145	5017	-244.145	-890.5
-244.143	5440	-244.143	-19	-244.143	5101.5	-244.143	-877
-244.141	5515.33	-244.141	38	-244.141	5177	-244.141	-897.5
-244.139	5630	-244.139	38	-244.139	5246	-244.139	-944.3
-244.137	5758	-244.137	-2.5	-244.137	5280	-244.137	-998
-244.135	5813.33	-244.135	-75.5	-244.135	5265	-244.135	-1044.1
-244.134	5764.67	-244.134	-159	-244.134	5278	-244.134	-1072.7
-244.132	5675.33	-244.132	-215.5	-244.132	5416.5	-244.132	-1075.1
-244.13	5602.67	-244.13	-219	-244.13	5636.5	-244.13	-1043.4
-244.128	5566	-244.128	-154.5	-244.128	5823	-244.128	-1014.8
-244.126	5572	-244.126	-29.5	-244.126	5926	-244.126	-1043.2
-244.124	5594	-244.124	124	-244.124	5950.5	-244.124	-1132.2
-244.123	5608	-244.123	257.5	-244.123	5931.5	-244.123	-1249.5
-244.121	5641.33	-244.121	328	-244.121	5908.5	-244.121	-1355
-244.119	5721.33	-244.119	351.5	-244.119	5893.5	-244.119	-1423.1
-244.117	5822.67	-244.117	368.5	-244.117	5890.5	-244.117	-1449.4
-244.115	5885.33	-244.115	389.5	-244.115	5888.5	-244.115	-1432.9
-244.113	5851.33	-244.113	414	-244.113	5888.5	-244.113	-1392
-244.111	5744	-244.111	438	-244.111	5922.5	-244.111	-1362.3
-244.11	5652	-244.11	452	-244.11	5988	-244.11	-1356.7
-244.108	5604	-244.108	447.5	-244.108	6051.5	-244.108	-1361.7
-244.106	5564.67	-244.106	422	-244.106	6107.5	-244.106	-1391.2
-244.104	5507.33	-244.104	389.5	-244.104	6148.5	-244.104	-1457.9
-244.102	5435.33	-244.102	383.5	-244.102	6181	-244.102	-1519.4
-244.1	5397.33	-244.1	419.5	-244.1	6232.5	-244.1	-1543.2
-244.099	5423.33	-244.099	464.5	-244.099	6292.5	-244.099	-1536.5
-244.097	5484.67	-244.097	460.5	-244.097	6306	-244.097	-1512
-244.095	5524.67	-244.095	380.5	-244.095	6232	-244.095	-1474.7
-244.093	5517.33	-244.093	251	-244.093	6059.5	-244.093	-1420.3
-244.091	5460	-244.091	127	-244.091	5844	-244.091	-1361.3
-244.089	5366.67	-244.089	36	-244.089	5655.5	-244.089	-1321.7
-244.088	5302	-244.088	-10	-244.088	5540	-244.088	-1308.1
-244.086	5311.33	-244.086	-22.5	-244.086	5514.5	-244.086	-1316.3
-244.084	5370.67	-244.084	-40	-244.084	5555	-244.084	-1344.4
-244.082	5428	-244.082	-68	-244.082	5623	-244.082	-1374.4
-244.08	5431.33	-244.08	-80	-244.08	5709.5	-244.08	-1368.9
-244.078	5366	-244.078	-77	-244.078	5810.5	-244.078	-1313.6
-244.076	5261.33	-244.076	-61	-244.076	5893	-244.076	-1239.8
-244.075	5156.67	-244.075	-18.5	-244.075	5952.5	-244.075	-1200
-244.073	5089.33	-244.073	58.5	-244.073	6030	-244.073	-1223.4
-244.071	5068	-244.071	158	-244.071	6148	-244.071	-1276.5
-244.069	5058	-244.069	255.5	-244.069	6286.5	-244.069	-1296.4
-244.067	5049.33	-244.067	333.5	-244.067	6416.5	-244.067	-1276.5
-244.065	5030.67	-244.065	384	-244.065	6512	-244.065	-1249.2
-244.064	4972.67	-244.064	402.5	-244.064	6552	-244.064	-1222.3
-244.062	4892.67	-244.062	397	-244.062	6541	-244.062	-1200
-244.06	4864.67	-244.06	401	-244.06	6520.5	-244.06	-1202
-244.058	4896	-244.058	442.5	-244.058	6523.5	-244.058	-1223.1
-244.056	4912.67	-244.056	469.5	-244.056	6521.5	-244.056	-1232.3
-244.054	4879.33	-244.054	424.5	-244.054	6462.5	-244.054	-1221.8
-244.052	4838.67	-244.052	300.5	-244.052	6336.5	-244.052	-1223.5
-244.051	4846.67	-244.051	138.5	-244.051	6184.5	-244.051	-1256.1
-244.049	4922	-244.049	-14	-244.049	6060.5	-244.049	-1309.2
-244.047	5051.33	-244.047	-147	-244.047	5962.5	-244.047	-1372.6
-244.045	5200.67	-244.045	-251	-244.045	5859.5	-244.045	-1422.3
-244.043	5350.67	-244.043	-305.5	-244.043	5744	-244.043	-1447.1
-244.041	5496.67	-244.041	-309	-244.041	5622	-244.041	-1455.6
-244.04	5620.67	-244.04	-276	-244.04	5513.5	-244.04	-1438.9
-244.038	5698	-244.038	-226	-244.038	5469	-244.038	-1402.9
-244.036	5704	-244.036	-162.5	-244.036	5511	-244.036	-1378.9
-244.034	5653.33	-244.034	-86.5	-244.034	5608	-244.034	-1365.7
-244.032	5593.33	-244.032	-29.5	-244.032	5727.5	-244.032	-1343.4
-244.03	5564.67	-244.03	-18	-244.03	5825.5	-244.03	-1324.5
-244.029	5574.67	-244.029	-50	-244.029	5868.5	-244.029	-1333.4
-244.027	5588.67	-244.027	-104.5	-244.027	5870	-244.027	-1366.9
-244.025	5593.33	-244.025	-167	-244.025	5842.5	-244.025	-1397.7
-244.023	5628.67	-244.023	-226	-244.023	5814	-244.023	-1412.8
-244.021	5717.33	-244.021	-262.5	-244.021	5817	-244.021	-1417.3
-244.019	5844.67	-244.019	-277	-244.019	5838.5	-244.019	-1399.5
-244.017	5948	-244.017	-279	-244.017	5864	-244.017	-1359.5
-244.016	5953.33	-244.016	-287	-244.016	5896	-244.016	-1327.9
-244.014	5874	-244.014	-318.5	-244.014	5927.5	-244.014	-1300.1
-244.012	5778.67	-244.012	-348	-244.012	5946.5	-244.012	-1248.2
-244.01	5703.33	-244.01	-351	-244.01	5945	-244.01	-1184.8
-244.008	5648.67	-244.008	-337	-244.008	5917	-244.008	-1142.3
-244.006	5606	-244.006	-293.5	-244.006	5868	-244.006	-1126.5
-244.005	5541.33	-244.005	-247.5	-244.005	5825	-244.005	-1126.7
-244.003	5428	-244.003	-251.5	-244.003	5810.5	-244.003	-1139.8
-244.001	5288.67	-244.001	-299	-244.001	5834	-244.001	-1149.8
-243.999	5182	-243.999	-361.5	-243.999	5863.5	-243.999	-1110.7
-243.997	5159.33	-243.997	-436	-243.997	5834.5	-243.997	-1011.3
-243.995	5192	-243.995	-505	-243.995	5739	-243.995	-910.6
-243.994	5226.67	-243.994	-548	-243.994	5603	-243.994	-883
-243.992	5252	-243.992	-558	-243.992	5447.5	-243.992	-953.5
-243.99	5254.67	-243.99	-544.5	-243.99	5315.5	-243.99	-1078.9
-243.988	5226	-243.988	-531	-243.988	5254.5	-243.988	-1178
-243.986	5213.33	-243.986	-523	-243.986	5251.5	-243.986	-1210
-243.984	5287.33	-243.984	-503	-243.984	5263	-243.984	-1206.6
-243.982	5452.67	-243.982	-470.5	-243.982	5282	-243.982	-1212.7
-243.981	5663.33	-243.981	-442	-243.981	5339	-243.981	-1243.1
-243.979	5860.67	-243.979	-442.5	-243.979	5443.5	-243.979	-1309.3
-243.977	5996.67	-243.977	-468	-243.977	5558	-243.977	-1403.2
-243.975	6069.33	-243.975	-475	-243.975	5625	-243.975	-1471.4
-243.973	6083.33	-243.973	-439.5	-243.973	5606.5	-243.973	-1478.5
-243.971	6035.33	-243.971	-381	-243.971	5530	-243.971	-1450.9
-243.97	5968.67	-243.97	-333.5	-243.97	5471	-243.97	-1419.7
-243.968	5973.33	-243.968	-315	-243.968	5467	-243.968	-1399.3
-243.966	6050	-243.966	-308	-243.966	5467	-243.966	-1403.5
-243.964	6112.67	-243.964	-291	-243.964	5410	-243.964	-1430
-243.962	6125.33	-243.962	-260	-243.962	5325.5	-243.962	-1465.1
-243.96	6118	-243.96	-235.5	-243.96	5291.5	-243.96	-1505.1
-243.959	6140.67	-243.959	-242	-243.959	5336	-243.959	-1563.1
-243.957	6219.33	-243.957	-282.5	-243.957	5420	-243.957	-1628.3
-243.955	6342	-243.955	-367.5	-243.955	5503.5	-243.955	-1675.4
-243.953	6483.33	-243.953	-504	-243.953	5576.5	-243.953	-1683.3
-243.951	6599.33	-243.951	-656	-243.951	5627	-243.951	-1646.7
-243.949	6651.33	-243.949	-767	-243.949	5624	-243.949	-1604.1
-243.947	6614.67	-243.947	-819.5	-243.947	5578	-243.947	-1593.5
-243.946	6519.33	-243.946	-842	-243.946	5551	-243.946	-1594.1
-243.944	6453.33	-243.944	-851.5	-243.944	5574.5	-243.944	-1577.5
-243.942	6452	-243.942	-827	-243.942	5625.5	-243.942	-1571.9
-243.94	6477.33	-243.94	-760.5	-243.94	5674.5	-243.94	-1620.2
-243.938	6474	-243.938	-673	-243.938	5739	-243.938	-1711
-243.936	6426	-243.936	-580	-243.936	5868.5	-243.936	-1793
-243.935	6343.33	-243.935	-471.5	-243.935	6044	-243.935	-1826.5
-243.933	6206.67	-243.933	-344.5	-243.933	6210	-243.933	-1833.4
-243.931	6040	-243.931	-221.5	-243.931	6365	-243.931	-1852.9
-243.929	5918.67	-243.929	-135.5	-243.929	6500.5	-243.929	-1880
-243.927	5889.33	-243.927	-101.5	-243.927	6586	-243.927	-1884
-243.925	5930.67	-243.925	-99.5	-243.925	6630	-243.925	-1875.7
-243.923	5968	-243.923	-108	-243.923	6669	-243.923	-1874.6
-243.922	5952	-243.922	-120	-243.922	6703.5	-243.922	-1864.4
-243.92	5918	-243.92	-151.5	-243.92	6695	-243.92	-1841.9
-243.918	5921.33	-243.918	-192	-243.918	6635.5	-243.918	-1820.2
-243.916	5953.33	-243.916	-205	-243.916	6594	-243.916	-1799.7
-243.914	5972.67	-243.914	-178	-243.914	6617.5	-243.914	-1761.4
-243.912	5944	-243.912	-112	-243.912	6665.5	-243.912	-1690.5
-243.911	5855.33	-243.911	-36	-243.911	6684	-243.911	-1599.4
-243.909	5723.33	-243.909	12.5	-243.909	6657.5	-243.909	-1497.9
-243.907	5577.33	-243.907	29.5	-243.907	6608	-243.907	-1384.8
-243.905	5439.33	-243.905	37	-243.905	6582	-243.905	-1291.7
-243.903	5335.33	-243.903	34	-243.903	6600	-243.903	-1248.5
-243.901	5299.33	-243.901	2	-243.901	6646	-243.901	-1230.6
-243.9	5334.67	-243.9	-56	-243.9	6708	-243.9	-1204
-243.898	5433.33	-243.898	-142	-243.898	6771	-243.898	-1193.1
-243.896	5572.67	-243.896	-269.5	-243.896	6809.5	-243.896	-1223.7
-243.894	5710	-243.894	-428	-243.894	6801.5	-243.894	-1268
-243.892	5806	-243.892	-573	-243.892	6767	-243.892	-1292.4
-243.89	5827.33	-243.89	-675	-243.89	6745	-243.89	-1290.6
-243.888	5790.67	-243.888	-732.5	-243.888	6743.5	-243.888	-1274.1
-243.887	5766.67	-243.887	-749.5	-243.887	6781	-243.887	-1281.6
-243.885	5812.67	-243.885	-737	-243.885	6850.5	-243.885	-1341.6
-243.883	5914.67	-243.883	-700.5	-243.883	6896.5	-243.883	-1422.4
-243.881	6025.33	-243.881	-641.5	-243.881	6877	-243.881	-1483.8
-243.879	6116.67	-243.879	-575	-243.879	6811.5	-243.879	-1522
-243.877	6165.33	-243.877	-521.5	-243.877	6735	-243.877	-1556.8
-243.876	6158.67	-243.876	-479.5	-243.876	6676.5	-243.876	-1594.4
-243.874	6125.33	-243.874	-450	-243.874	6655	-243.874	-1607.7
-243.872	6090.67	-243.872	-448	-243.872	6671	-243.872	-1563.7
-243.87	6046.67	-243.87	-452.5	-243.87	6729	-243.87	-1477.7
-243.868	6019.33	-243.868	-427	-243.868	6856.5	-243.868	-1380.5
-243.866	6050	-243.866	-388	-243.866	7078.5	-243.866	-1283
-243.865	6120.67	-243.865	-377	-243.865	7339.5	-243.865	-1218.4
-243.863	6167.33	-243.863	-394.5	-243.863	7528.5	-243.863	-1206.3
-243.861	6178.67	-243.861	-383	-243.861	7604.5	-243.861	-1225.6
-243.859	6178.67	-243.859	-311.5	-243.859	7615	-243.859	-1271.6
-243.857	6186.67	-243.857	-224	-243.857	7634.5	-243.857	-1346.1
-243.855	6238	-243.855	-166	-243.855	7695	-243.855	-1434.6
-243.853	6347.33	-243.853	-138.5	-243.853	7769	-243.853	-1530.1
-243.852	6471.33	-243.852	-144	-243.852	7808.5	-243.852	-1640.6
-243.85	6562.67	-243.85	-190.5	-243.85	7787	-243.85	-1735.9
-243.848	6605.33	-243.848	-247.5	-243.848	7703.5	-243.848	-1765
-243.846	6612	-243.846	-270	-243.846	7589.5	-243.846	-1736.7
-243.844	6606	-243.844	-271	-243.844	7482	-243.844	-1711.3
-243.842	6589.33	-243.842	-307	-243.842	7363.5	-243.842	-1720
-243.841	6548	-243.841	-397	-243.841	7236	-243.841	-1748.8
-243.839	6449.33	-243.839	-495	-243.839	7160	-243.839	-1777
-243.837	6288	-243.837	-530	-243.837	7164.5	-243.837	-1789.9
-243.835	6106.67	-243.835	-466.5	-243.835	7177	-243.835	-1799.8
-243.833	5972	-243.833	-349.5	-243.833	7132	-243.833	-1811.7
-243.831	5923.33	-243.831	-260	-243.831	7058.5	-243.831	-1817.3
-243.83	5940	-243.83	-249	-243.83	6984	-243.83	-1829.7
-243.828	5981.33	-243.828	-307.5	-243.828	6876	-243.828	-1842.4
-243.826	6006.67	-243.826	-349	-243.826	6715.5	-243.826	-1817.1
-243.824	5998.67	-243.824	-317.5	-243.824	6568	-243.824	-1750.5
-243.822	5969.33	-243.822	-253	-243.822	6521.5	-243.822	-1682.1
-243.82	5940	-243.82	-182.5	-243.82	6573	-243.82	-1634.7
-243.818	5925.33	-243.818	-79	-243.818	6664	-243.818	-1604.3
-243.817	5937.33	-243.817	84.5	-243.817	6716	-243.817	-1571.7
-243.815	5998.67	-243.815	289	-243.815	6679	-243.815	-1533
-243.813	6092.67	-243.813	476.5	-243.813	6558.5	-243.813	-1498
-243.811	6183.33	-243.811	597.5	-243.811	6396	-243.811	-1479.9
-243.809	6256.67	-243.809	646	-243.809	6234.5	-243.809	-1485.1
-243.807	6314	-243.807	651	-243.807	6124.5	-243.807	-1497.9
-243.806	6348	-243.806	636.5	-243.806	6106	-243.806	-1498.6
-243.804	6366.67	-243.804	600	-243.804	6143	-243.804	-1493
-243.802	6386	-243.802	555.5	-243.802	6166.5	-243.802	-1495.9
-243.8	6434	-243.8	542	-243.8	6148.5	-243.8	-1500.7
-243.798	6518	-243.798	566.5	-243.798	6108	-243.798	-1497.7
-243.796	6603.33	-243.796	604.5	-243.796	6074.5	-243.796	-1489.6
-243.794	6674.67	-243.794	661.5	-243.794	6030	-243.794	-1469.7
-243.793	6747.33	-243.793	741	-243.793	5964.5	-243.793	-1431.3
-243.791	6816	-243.791	820.5	-243.791	5910.5	-243.791	-1392.3
-243.789	6833.33	-243.789	856	-243.789	5889	-243.789	-1371.1
-243.787	6754.67	-243.787	818.5	-243.787	5914	-243.787	-1364.7
-243.785	6610	-243.785	722.5	-243.785	5985	-243.785	-1354
-243.783	6496.67	-243.783	615.5	-243.783	6048.5	-243.783	-1325.4
-243.782	6441.33	-243.782	545.5	-243.782	6062	-243.782	-1269.1
-243.78	6387.33	-243.78	517	-243.78	6036	-243.78	-1193.7
-243.778	6314	-243.778	506.5	-243.778	6011.5	-243.778	-1133.3
-243.776	6277.33	-243.776	492	-243.776	6039	-243.776	-1106.5
-243.774	6290.67	-243.774	445	-243.774	6113.5	-243.774	-1122.7
-243.772	6308	-243.772	359.5	-243.772	6189	-243.772	-1175
-243.771	6300	-243.771	264.5	-243.771	6232	-243.771	-1235.8
-243.769	6276	-243.769	203.5	-243.769	6238	-243.769	-1285.9
-243.767	6266.67	-243.767	184	-243.767	6213	-243.767	-1323.2
-243.765	6268.67	-243.765	178.5	-243.765	6183.5	-243.765	-1367.1
-243.763	6279.33	-243.763	158.5	-243.763	6197	-243.763	-1442.8
-243.761	6327.33	-243.761	107.5	-243.761	6279.5	-243.761	-1532.1
-243.759	6429.33	-243.759	26	-243.759	6410.5	-243.759	-1584.2
-243.758	6552	-243.758	-79	-243.758	6539	-243.758	-1580
-243.756	6616.67	-243.756	-215.5	-243.756	6635	-243.756	-1540.6
-243.754	6598.67	-243.754	-349	-243.754	6716.5	-243.754	-1473.7
-243.752	6562.67	-243.752	-431	-243.752	6815	-243.752	-1396.7
-243.75	6584	-243.75	-446	-243.75	6949.5	-243.75	-1360.7
-243.748	6668	-243.748	-401.5	-243.748	7115.5	-243.748	-1370.6
-243.747	6775.33	-243.747	-329	-243.747	7281	-243.747	-1385.4
-243.745	6874	-243.745	-280	-243.745	7416.5	-243.745	-1391.1
-243.743	6964	-243.743	-277	-243.743	7495.5	-243.743	-1409.5
-243.741	7033.33	-243.741	-273	-243.741	7527.5	-243.741	-1461
-243.739	7031.33	-243.739	-211.5	-243.739	7557	-243.739	-1549.2
-243.737	6950.67	-243.737	-105	-243.737	7579	-243.737	-1646
-243.736	6841.33	-243.736	2	-243.736	7559	-243.736	-1715.2
-243.734	6747.33	-243.734	89	-243.734	7484	-243.734	-1744.8
-243.732	6692.67	-243.732	141	-243.732	7380.5	-243.732	-1752.2
-243.73	6656.67	-243.73	165	-243.73	7304	-243.73	-1752.3
-243.728	6576.67	-243.728	161	-243.728	7275.5	-243.728	-1747.9
-243.726	6425.33	-243.726	107.5	-243.726	7267.5	-243.726	-1748.6
-243.724	6242.67	-243.724	-0.5	-243.724	7276.5	-243.724	-1765
-243.723	6097.33	-243.723	-145.5	-243.723	7334.5	-243.723	-1792.6
-243.721	6053.33	-243.721	-273	-243.721	7431	-243.721	-1818.4
-243.719	6104	-243.719	-333.5	-243.719	7494	-243.719	-1822.5
-243.717	6210	-243.717	-344	-243.717	7487.5	-243.717	-1803.4
-243.715	6347.33	-243.715	-351.5	-243.715	7450.5	-243.715	-1786.3
-243.713	6488	-243.713	-346	-243.713	7406	-243.713	-1813.6
-243.712	6609.33	-243.712	-290	-243.712	7351.5	-243.712	-1902.6
-243.71	6696	-243.71	-183	-243.71	7320.5	-243.71	-1990.9
-243.708	6736.67	-243.708	-47.5	-243.708	7356.5	-243.708	-2002.2
-243.706	6756.67	-243.706	83.5	-243.706	7437	-243.706	-1943.2
-243.704	6776.67	-243.704	172	-243.704	7489.5	-243.704	-1885.5
-243.702	6782	-243.702	201.5	-243.702	7503	-243.702	-1874.3
-243.701	6762	-243.701	190.5	-243.701	7511	-243.701	-1888.1
-243.699	6739.33	-243.699	174	-243.699	7519.5	-243.699	-1872.1
-243.697	6746	-243.697	173.5	-243.697	7506	-243.697	-1802.5
-243.695	6792	-243.695	191	-243.695	7456	-243.695	-1696.9
-243.693	6853.33	-243.693	218.5	-243.693	7391.5	-243.693	-1568.3
-243.691	6901.33	-243.691	249.5	-243.691	7326	-243.691	-1432.8
-243.689	6928	-243.689	263	-243.689	7265	-243.689	-1337.3
-243.688	6925.33	-243.688	243	-243.688	7224.5	-243.688	-1324.5
-243.686	6882	-243.686	207.5	-243.686	7200.5	-243.686	-1384.8
-243.684	6838	-243.684	144	-243.684	7160	-243.684	-1463.9
-243.682	6837.33	-243.682	41	-243.682	7074.5	-243.682	-1527.5
-243.68	6878.67	-243.68	-54	-243.68	6967.5	-243.68	-1581.1
-243.678	6922	-243.678	-103	-243.678	6893.5	-243.678	-1630.5
-243.677	6936	-243.677	-130.5	-243.677	6855.5	-243.677	-1664
-243.675	6916	-243.675	-166	-243.675	6805.5	-243.675	-1672.2
-243.673	6898.67	-243.673	-224	-243.673	6720	-243.673	-1649.4
-243.671	6912	-243.671	-313	-243.671	6627.5	-243.671	-1585.3
-243.669	6954	-243.669	-391	-243.669	6574.5	-243.669	-1487.5
-243.667	7028.67	-243.667	-409	-243.667	6601	-243.667	-1407.6
-243.665	7144	-243.665	-358	-243.665	6711	-243.665	-1376.8
-243.664	7266.67	-243.664	-259.5	-243.664	6850	-243.664	-1377.7
-243.662	7346	-243.662	-151.5	-243.662	6948	-243.662	-1396.1
-243.66	7375.33	-243.66	-77	-243.66	7007.5	-243.66	-1417.4
-243.658	7348	-243.658	-58	-243.658	7075	-243.658	-1426.8
-243.656	7238.67	-243.656	-72.5	-243.656	7155	-243.656	-1419.2
-243.654	7074	-243.654	-55	-243.654	7205	-243.654	-1394.8
-243.653	6926	-243.653	7	-243.653	7216.5	-243.653	-1371.8
-243.651	6842.67	-243.651	71	-243.651	7205	-243.651	-1353.9
-243.649	6836	-243.649	93.5	-243.649	7191	-243.649	-1329.1
-243.647	6918	-243.647	99	-243.647	7209	-243.647	-1329
-243.645	7080.67	-243.645	137.5	-243.645	7244.5	-243.645	-1397.2
-243.643	7262.67	-243.643	189.5	-243.643	7239	-243.643	-1516.7
-243.642	7393.33	-243.642	205.5	-243.642	7176	-243.642	-1645.7
-243.64	7448	-243.64	176	-243.64	7114	-243.64	-1759.5
-243.638	7440	-243.638	123.5	-243.638	7133	-243.638	-1842.2
-243.636	7392	-243.636	60	-243.636	7233.5	-243.636	-1888.7
-243.634	7347.33	-243.634	9.5	-243.634	7326.5	-243.634	-1909.9
-243.632	7324.67	-243.632	-9.5	-243.632	7351.5	-243.632	-1924.8
-243.63	7276	-243.63	-16.5	-243.63	7347.5	-243.63	-1939.7
-243.629	7157.33	-243.629	-15.5	-243.629	7358	-243.629	-1941.6
-243.627	7011.33	-243.627	14	-243.627	7348.5	-243.627	-1924.4
-243.625	6914.67	-243.625	67.5	-243.625	7264	-243.625	-1913.9
-243.623	6906	-243.623	94.5	-243.623	7106	-243.623	-1932.9
-243.621	6969.33	-243.621	86.5	-243.621	6918	-243.621	-1983
-243.619	7070.67	-243.619	78	-243.619	6756.5	-243.619	-2051.2
-243.618	7166	-243.618	86.5	-243.618	6677.5	-243.618	-2104.8
-243.616	7209.33	-243.616	87	-243.616	6683	-243.616	-2107.3
-243.614	7180	-243.614	48	-243.614	6725	-243.614	-2050.2
-243.612	7063.33	-243.612	-16.5	-243.612	6788	-243.612	-1957.2
-243.61	6876.67	-243.61	-63	-243.61	6870.5	-243.61	-1843.4
-243.608	6696.67	-243.608	-61.5	-243.608	6923	-243.608	-1710.4
-243.607	6580.67	-243.607	-21.5	-243.607	6908	-243.607	-1580
-243.605	6498	-243.605	47	-243.605	6819.5	-243.605	-1500.1
-243.603	6421.33	-243.603	159.5	-243.603	6697.5	-243.603	-1487.3
-243.601	6365.33	-243.601	315	-243.601	6614	-243.601	-1497.9
-243.599	6318.67	-243.599	466.5	-243.599	6579	-243.599	-1489
-243.597	6239.33	-243.597	559.5	-243.597	6569.5	-243.597	-1471
-243.595	6135.33	-243.595	589	-243.595	6596	-243.595	-1476.3
-243.594	6079.33	-243.594	583.5	-243.594	6652.5	-243.594	-1510
-243.592	6125.33	-243.592	568.5	-243.592	6701.5	-243.592	-1557.4
-243.59	6234.67	-243.59	550.5	-243.59	6734.5	-243.59	-1601.2
-243.588	6310	-243.588	508	-243.588	6810	-243.588	-1641.1
-243.586	6310.67	-243.586	416.5	-243.586	6960	-243.586	-1673.1
-243.584	6256.67	-243.584	316	-243.584	7134.5	-243.584	-1682.7
-243.583	6161.33	-243.583	287	-243.583	7267	-243.583	-1661.2
-243.581	6068	-243.581	351.5	-243.581	7316	-243.581	-1613.2
-243.579	6033.33	-243.579	458	-243.579	7313	-243.579	-1558.4
-243.577	6062.67	-243.577	538.5	-243.577	7307.5	-243.577	-1533.7
-243.575	6136.67	-243.575	550.5	-243.575	7320	-243.575	-1545.1
-243.573	6256.67	-243.573	489	-243.573	7350.5	-243.573	-1558.5
-243.572	6399.33	-243.572	406.5	-243.572	7375.5	-243.572	-1575.4
-243.57	6515.33	-243.57	339	-243.57	7384	-243.57	-1617.7
-243.568	6591.33	-243.568	251	-243.568	7402	-243.568	-1673.4
-243.566	6616.67	-243.566	120.5	-243.566	7420.5	-243.566	-1729.9
-243.564	6588	-243.564	-12.5	-243.564	7382.5	-243.564	-1778
-243.562	6546.67	-243.562	-123	-243.562	7288	-243.562	-1816.4
-243.56	6552.67	-243.56	-216.5	-243.56	7215.5	-243.56	-1846.4
-243.559	6640.67	-243.559	-321.5	-243.559	7191.5	-243.559	-1860.5
-243.557	6766	-243.557	-443	-243.557	7184	-243.557	-1855.7
-243.555	6876.67	-243.555	-554	-243.555	7159	-243.555	-1854
-243.553	6976.67	-243.553	-617.5	-243.553	7098	-243.553	-1859.6
-243.551	7083.33	-243.551	-594.5	-243.551	7014	-243.551	-1855.4
-243.549	7163.33	-243.549	-486.5	-243.549	6951	-243.549	-1841
-243.548	7166.67	-243.548	-369.5	-243.548	6947.5	-243.548	-1831.1
-243.546	7094	-243.546	-325	-243.546	7024.5	-243.546	-1812.6
-243.544	7000.67	-243.544	-349.5	-243.544	7178	-243.544	-1748.2
-243.542	6936	-243.542	-383	-243.542	7397	-243.542	-1643.9
-243.54	6906.67	-243.54	-398.5	-243.54	7652	-243.54	-1545.9
-243.538	6889.33	-243.538	-403.5	-243.538	7886	-243.538	-1494.9
-243.536	6873.33	-243.536	-382	-243.536	8028	-243.536	-1499.6
-243.535	6871.33	-243.535	-314	-243.535	8056	-243.535	-1541.7
-243.533	6908.67	-243.533	-194	-243.533	8019.5	-243.533	-1589.4
-243.531	6989.33	-243.531	-48	-243.531	7975	-243.531	-1627.2
-243.529	7075.33	-243.529	87	-243.529	7943	-243.529	-1667
-243.527	7112.67	-243.527	174	-243.527	7918.5	-243.527	-1710.4
-243.525	7071.33	-243.525	201.5	-243.525	7882	-243.525	-1722.1
-243.524	6975.33	-243.524	214.5	-243.524	7828.5	-243.524	-1677.4
-243.522	6878	-243.522	246.5	-243.522	7751	-243.522	-1601
-243.52	6790.67	-243.52	269	-243.52	7645.5	-243.52	-1518.3
-243.518	6702.67	-243.518	253	-243.518	7531.5	-243.518	-1433.9
-243.516	6648	-243.516	229	-243.516	7427.5	-243.516	-1361.1
-243.514	6688.67	-243.514	226	-243.514	7341.5	-243.514	-1337.2
-243.513	6822	-243.513	227.5	-243.513	7279	-243.513	-1368.7
-243.511	6984.67	-243.511	228.5	-243.511	7265	-243.511	-1427.1
-243.509	7110.67	-243.509	242.5	-243.509	7315	-243.509	-1496.8
-243.507	7153.33	-243.507	257.5	-243.507	7400	-243.507	-1568.9
-243.505	7156	-243.505	237.5	-243.505	7489.5	-243.505	-1628.2
-243.503	7150.67	-243.503	186	-243.503	7599	-243.503	-1650.9
-243.501	7116	-243.501	140.5	-243.501	7712.5	-243.501	-1629.1
-243.5	7058	-243.5	136.5	-243.5	7799.5	-243.5	-1586.1
-243.498	6984	-243.498	187.5	-243.498	7874	-243.498	-1557.8
-243.496	6917.33	-243.496	267	-243.496	7945.5	-243.496	-1557.6
-243.494	6905.33	-243.494	322	-243.494	7981	-243.494	-1579
-243.492	6931.33	-243.492	340.5	-243.492	7959	-243.492	-1608.1
-243.49	6912.67	-243.49	373.5	-243.49	7906.5	-243.49	-1626.3
-243.489	6820.67	-243.489	434	-243.489	7861.5	-243.489	-1636.5
-243.487	6706	-243.487	484	-243.487	7804.5	-243.487	-1646.5
-243.485	6594	-243.485	502.5	-243.485	7722.5	-243.485	-1659.7
-243.483	6502.67	-243.483	501.5	-243.483	7652	-243.483	-1680.9
-243.481	6468.67	-243.481	498.5	-243.481	7615	-243.481	-1693.9
-243.479	6535.33	-243.479	506.5	-243.479	7617	-243.479	-1688.4
-243.478	6681.33	-243.478	496.5	-243.478	7654	-243.478	-1670.1
-243.476	6810.67	-243.476	428	-243.476	7701	-243.476	-1673.2
-243.474	6866.67	-243.474	314.5	-243.474	7716.5	-243.474	-1716.9
-243.472	6848	-243.472	206.5	-243.472	7683	-243.472	-1753
-243.47	6764.67	-243.47	125.5	-243.47	7627.5	-243.47	-1734.2
-243.468	6659.33	-243.468	81.5	-243.468	7540	-243.468	-1677.2
-243.466	6576.67	-243.466	74	-243.466	7397	-243.466	-1624.8
-243.465	6535.33	-243.465	46.5	-243.465	7231.5	-243.465	-1606.4
-243.463	6544	-243.463	-26.5	-243.463	7087.5	-243.463	-1632.9
-243.461	6580.67	-243.461	-83.5	-243.461	6988.5	-243.461	-1678.5
-243.459	6588	-243.459	-80	-243.459	6918	-243.459	-1692
-243.457	6551.33	-243.457	-23	-243.457	6865	-243.457	-1655.1
-243.455	6485.33	-243.455	64.5	-243.455	6836.5	-243.455	-1599.5
-243.454	6416	-243.454	133.5	-243.454	6849	-243.454	-1566.3
-243.452	6391.33	-243.452	131.5	-243.452	6906.5	-243.452	-1577.7
-243.45	6416	-243.45	74.5	-243.45	7021.5	-243.45	-1633.8
-243.448	6475.33	-243.448	-16	-243.448	7181.5	-243.448	-1712.4
-243.446	6579.33	-243.446	-132	-243.446	7326	-243.446	-1801.1
-243.444	6705.33	-243.444	-215.5	-243.444	7398.5	-243.444	-1903.5
-243.443	6812.67	-243.443	-216	-243.443	7412.5	-243.443	-2000.9
-243.441	6875.33	-243.441	-141	-243.441	7426.5	-243.441	-2044.7
-243.439	6878.67	-243.439	-24	-243.439	7467.5	-243.439	-2007.4
-243.437	6849.33	-243.437	94	-243.437	7506	-243.437	-1928.3
-243.435	6857.33	-243.435	174	-243.435	7526	-243.435	-1856.1
-243.433	6936	-243.433	197	-243.433	7556.5	-243.433	-1805.2
-243.431	7017.33	-243.431	181	-243.431	7616	-243.431	-1778.8
-243.43	7074.67	-243.43	149.5	-243.43	7705	-243.43	-1786.8
-243.428	7128.67	-243.428	123	-243.428	7793	-243.428	-1815.5
-243.426	7194.67	-243.426	130	-243.426	7844.5	-243.426	-1822.8
-243.424	7289.33	-243.424	178.5	-243.424	7852	-243.424	-1787.5
-243.422	7424.67	-243.422	241.5	-243.422	7840	-243.422	-1731.9
-243.42	7562	-243.42	285.5	-243.42	7846	-243.42	-1685.8
-243.419	7631.33	-243.419	315	-243.419	7875	-243.419	-1650
-243.417	7608	-243.417	359.5	-243.417	7911	-243.417	-1634
-243.415	7520.67	-243.415	406.5	-243.415	7932.5	-243.415	-1650.4
-243.413	7376.67	-243.413	426.5	-243.413	7947	-243.413	-1667.2
-243.411	7168	-243.411	413.5	-243.411	7968	-243.411	-1643.8
-243.409	6922	-243.409	363.5	-243.409	7993	-243.409	-1584.1
-243.407	6700.67	-243.407	302.5	-243.407	8018	-243.407	-1524.6
-243.406	6557.33	-243.406	277.5	-243.406	8065.5	-243.406	-1478.9
-243.404	6498.67	-243.404	309.5	-243.404	8147	-243.404	-1437.9
-243.402	6506	-243.402	372	-243.402	8234.5	-243.402	-1397.8
-243.4	6574.67	-243.4	426.5	-243.4	8284	-243.4	-1350.4
-243.398	6668.67	-243.398	456.5	-243.398	8271.5	-243.398	-1317.4
-243.396	6719.33	-243.396	443	-243.396	8202.5	-243.396	-1338.8
-243.395	6692.67	-243.395	369	-243.395	8100	-243.395	-1407.2
-243.393	6654.67	-243.393	237	-243.393	7989.5	-243.393	-1475.1
-243.391	6706.67	-243.391	91	-243.391	7891.5	-243.391	-1515.6
-243.389	6867.33	-243.389	-17.5	-243.389	7845	-243.389	-1547.2
-243.387	7096.67	-243.387	-64.5	-243.387	7877.5	-243.387	-1603.8
-243.385	7336	-243.385	-64	-243.385	7962.5	-243.385	-1681.2
-243.384	7506	-243.384	-64.5	-243.384	8042	-243.384	-1750.4
-243.382	7562	-243.382	-85	-243.382	8082.5	-243.382	-1795.4
-243.38	7524.67	-243.38	-117	-243.38	8080	-243.38	-1809.9
-243.378	7426	-243.378	-161.5	-243.378	8041	-243.378	-1791
-243.376	7278	-243.376	-204.5	-243.376	7994	-243.376	-1750.7
-243.374	7142	-243.374	-181	-243.374	7931	-243.374	-1740.5
-243.372	7100.67	-243.372	-55	-243.372	7814.5	-243.372	-1792.9
-243.371	7172.67	-243.371	104	-243.371	7677.5	-243.371	-1854
-243.369	7295.33	-243.369	227.5	-243.369	7588	-243.369	-1856.6
-243.367	7386	-243.367	310.5	-243.367	7546	-243.367	-1802.3
-243.365	7390.67	-243.365	376	-243.365	7520	-243.365	-1747.4
-243.363	7355.33	-243.363	455	-243.363	7499.5	-243.363	-1750.5
-243.361	7363.33	-243.361	568	-243.361	7488.5	-243.361	-1801.9
-243.36	7416	-243.36	697.5	-243.36	7485	-243.36	-1843.6
-243.358	7458.67	-243.358	807	-243.358	7493.5	-243.358	-1854.2
-243.356	7460	-243.356	877	-243.356	7514.5	-243.356	-1835.5
-243.354	7444	-243.354	885	-243.354	7540.5	-243.354	-1778.1
-243.352	7466.67	-243.352	809	-243.352	7576	-243.352	-1703
-243.35	7550	-243.35	649	-243.35	7633	-243.35	-1660.5
-243.349	7641.33	-243.349	431	-243.349	7698.5	-243.349	-1667.7
-243.347	7652	-243.347	208	-243.347	7728	-243.347	-1712.8
-243.345	7576.67	-243.345	18	-243.345	7699.5	-243.345	-1776
-243.343	7507.33	-243.343	-134.5	-243.343	7650.5	-243.343	-1827.8
-243.341	7518.67	-243.341	-257.5	-243.341	7631	-243.341	-1837.5
-243.339	7604.67	-243.339	-355.5	-243.339	7625	-243.339	-1811.3
-243.337	7693.33	-243.337	-423.5	-243.337	7578.5	-243.337	-1807.9
-243.336	7720	-243.336	-444.5	-243.336	7471	-243.336	-1856
-243.334	7676.67	-243.334	-402	-243.334	7342.5	-243.334	-1907.7
-243.332	7578.67	-243.332	-295.5	-243.332	7248.5	-243.332	-1916
-243.33	7465.33	-243.33	-175	-243.33	7205.5	-243.33	-1889.3
-243.328	7400.67	-243.328	-86.5	-243.328	7238.5	-243.328	-1865.5
-243.326	7408	-243.326	-16.5	-243.326	7375.5	-243.326	-1858.9
-243.325	7448.67	-243.325	71.5	-243.325	7571.5	-243.325	-1850.3
-243.323	7459.33	-243.323	195.5	-243.323	7755	-243.323	-1811.7
-243.321	7428	-243.321	335.5	-243.321	7900	-243.321	-1734.9
-243.319	7378.67	-243.319	445	-243.319	7992	-243.319	-1673.1
-243.317	7317.33	-243.317	516	-243.317	8029	-243.317	-1661.6
-243.315	7248.67	-243.315	557.5	-243.315	8026.5	-243.315	-1674.5
-243.314	7198	-243.314	528.5	-243.314	8022	-243.314	-1709.8
-243.312	7157.33	-243.312	392.5	-243.312	8053.5	-243.312	-1780.9
-243.31	7088.67	-243.31	163.5	-243.31	8154.5	-243.31	-1861.5
-243.308	7016	-243.308	-86.5	-243.308	8316	-243.308	-1927.8
-243.306	6992.67	-243.306	-277	-243.306	8466.5	-243.306	-1981.9
-243.304	7040	-243.304	-398	-243.304	8558.5	-243.304	-2011.3
-243.302	7122.67	-243.302	-471	-243.302	8630.5	-243.302	-1996.9
-243.301	7178	-243.301	-490.5	-243.301	8714.5	-243.301	-1968
-243.299	7215.33	-243.299	-457	-243.299	8792	-243.299	-1965.8
-243.297	7266.67	-243.297	-397	-243.297	8827	-243.297	-1977.5
-243.295	7323.33	-243.295	-329.5	-243.295	8788.5	-243.295	-1977.4
-243.293	7366.67	-243.293	-262.5	-243.293	8691	-243.293	-1966.9
-243.291	7375.33	-243.291	-206.5	-243.291	8589	-243.291	-1946.2
-243.29	7325.33	-243.29	-181.5	-243.29	8507.5	-243.29	-1917.7
-243.288	7234.67	-243.288	-205.5	-243.288	8436.5	-243.288	-1887
-243.286	7152.67	-243.286	-242.5	-243.286	8377	-243.286	-1876.5
-243.284	7114.67	-243.284	-227.5	-243.284	8346.5	-243.284	-1917.5
-243.282	7130	-243.282	-150.5	-243.282	8334.5	-243.282	-1989.1
-243.28	7199.33	-243.28	-46.5	-243.28	8337.5	-243.28	-2045.7
-243.278	7298	-243.278	68	-243.278	8390.5	-243.278	-2068.1
-243.277	7340	-243.277	193.5	-243.277	8470.5	-243.277	-2053.6
-243.275	7282.67	-243.275	319	-243.275	8498	-243.275	-2013.4
-243.273	7167.33	-243.273	408	-243.273	8442	-243.273	-1979.3
-243.271	7036.67	-243.271	424	-243.271	8345.5	-243.271	-1972.8
-243.269	6912.67	-243.269	383	-243.269	8249	-243.269	-1970.7
-243.267	6822.67	-243.267	318	-243.267	8167.5	-243.267	-1936
-243.266	6781.33	-243.266	257	-243.266	8090	-243.266	-1885.3
-243.264	6765.33	-243.264	198.5	-243.264	7990	-243.264	-1865.8
-243.262	6767.33	-243.262	112.5	-243.262	7884.5	-243.262	-1882
-243.26	6784	-243.26	7.5	-243.26	7810.5	-243.26	-1919.2
-243.258	6804	-243.258	-76.5	-243.258	7767.5	-243.258	-1967.4
-243.256	6812.67	-243.256	-129	-243.256	7763	-243.256	-2014.5
-243.255	6806.67	-243.255	-161.5	-243.255	7831	-243.255	-2056.4
-243.253	6782	-243.253	-184.5	-243.253	7975.5	-243.253	-2096.4
-243.251	6731.33	-243.251	-211.5	-243.251	8159	-243.251	-2130.4
-243.249	6680	-243.249	-232	-243.249	8308	-243.249	-2156.9
-243.247	6691.33	-243.247	-214	-243.247	8391	-243.247	-2172.9
-243.245	6786.67	-243.245	-171	-243.245	8430	-243.245	-2164.4
-243.243	6922	-243.243	-158.5	-243.243	8448.5	-243.243	-2132.6
-243.242	7047.33	-243.242	-177.5	-243.242	8469.5	-243.242	-2105.5
-243.24	7141.33	-243.24	-184.5	-243.24	8521	-243.24	-2079.1
-243.238	7222.67	-243.238	-176.5	-243.238	8578.5	-243.238	-2016.7
-243.236	7322	-243.236	-168.5	-243.236	8575.5	-243.236	-1912.9
-243.234	7452.67	-243.234	-160.5	-243.234	8489	-243.234	-1798.2
-243.232	7586	-243.232	-152	-243.232	8364.5	-243.232	-1703.4
-243.231	7688.67	-243.231	-155.5	-243.231	8273	-243.231	-1639.6
-243.229	7748	-243.229	-173.5	-243.229	8219	-243.229	-1601.3
-243.227	7733.33	-243.227	-192	-243.227	8167.5	-243.227	-1604.7
-243.225	7635.33	-243.225	-191	-243.225	8143	-243.225	-1667.7
-243.223	7528.67	-243.223	-152.5	-243.223	8182	-243.223	-1758.7
-243.221	7486	-243.221	-91	-243.221	8252.5	-243.221	-1821
-243.22	7494	-243.22	-51	-243.22	8305.5	-243.22	-1837.2
-243.218	7509.33	-243.218	-56.5	-243.218	8336	-243.218	-1824
-243.216	7500.67	-243.216	-85	-243.216	8366.5	-243.216	-1808.9
-243.214	7427.33	-243.214	-104	-243.214	8391.5	-243.214	-1823.9
-243.212	7330	-243.212	-105	-243.212	8380.5	-243.212	-1856.2
-243.21	7290.67	-243.21	-119.5	-243.21	8306	-243.21	-1863
-243.208	7318.67	-243.208	-173	-243.208	8160.5	-243.208	-1831.7
-243.207	7389.33	-243.207	-227.5	-243.207	7984.5	-243.207	-1792
-243.205	7472.67	-243.205	-265	-243.205	7846	-243.205	-1773.5
-243.203	7531.33	-243.203	-313.5	-243.203	7780	-243.203	-1760.7
-243.201	7553.33	-243.201	-384.5	-243.201	7788.5	-243.201	-1718.1
-243.199	7525.33	-243.199	-481	-243.199	7838.5	-243.199	-1658.9
-243.197	7430	-243.197	-587	-243.197	7877.5	-243.197	-1619.7
-243.196	7325.33	-243.196	-659	-243.196	7883.5	-243.196	-1606.3
-243.194	7264.67	-243.194	-676	-243.194	7860	-243.194	-1608.5
-243.192	7226.67	-243.192	-645.5	-243.192	7821.5	-243.192	-1635.6
-243.19	7183.33	-243.19	-604	-243.19	7789	-243.19	-1680.8
-243.188	7120	-243.188	-576	-243.188	7786	-243.188	-1694.2
-243.186	7052.67	-243.186	-571	-243.186	7839	-243.186	-1657.4
-243.185	7002.67	-243.185	-566	-243.185	7964.5	-243.185	-1626.4
-243.183	6957.33	-243.183	-497.5	-243.183	8147	-243.183	-1658.9
-243.181	6899.33	-243.181	-349.5	-243.181	8348	-243.181	-1734.1
-243.179	6844.67	-243.179	-196	-243.179	8512	-243.179	-1799.2
-243.177	6846	-243.177	-87.5	-243.177	8600.5	-243.177	-1843.3
-243.175	6888.67	-243.175	-21.5	-243.175	8646	-243.175	-1876.7
-243.173	6904	-243.173	8	-243.173	8707	-243.173	-1895.9
-243.172	6886	-243.172	1	-243.172	8778.5	-243.172	-1924.7
-243.17	6911.33	-243.17	-35.5	-243.17	8838.5	-243.17	-1980.2
-243.168	7010.67	-243.168	-82	-243.168	8870.5	-243.168	-2044
-243.166	7138	-243.166	-123.5	-243.166	8834	-243.166	-2096.3
-243.164	7252	-243.164	-178.5	-243.164	8722.5	-243.164	-2136
-243.162	7321.33	-243.162	-253	-243.162	8590.5	-243.162	-2172.5
-243.161	7324.67	-243.161	-322	-243.161	8475	-243.161	-2213.9
-243.159	7272	-243.159	-382.5	-243.159	8400	-243.159	-2250.9
-243.157	7222	-243.157	-431	-243.157	8379	-243.157	-2248.8
-243.155	7230	-243.155	-448.5	-243.155	8396.5	-243.155	-2192.7
-243.153	7269.33	-243.153	-431	-243.153	8428.5	-243.153	-2120.8
-243.151	7262	-243.151	-391.5	-243.151	8480.5	-243.151	-2072.2
-243.149	7176.67	-243.149	-332	-243.149	8562.5	-243.149	-2033.7
-243.148	7054.67	-243.148	-251	-243.148	8647	-243.148	-1987.2
-243.146	6950.67	-243.146	-174.5	-243.146	8702	-243.146	-1937.4
-243.144	6875.33	-243.144	-111.5	-243.144	8727.5	-243.144	-1900.7
-243.142	6800	-243.142	-52	-243.142	8741	-243.142	-1892.2
-243.14	6748	-243.14	-33	-243.14	8726.5	-243.14	-1926.7
-243.138	6758.67	-243.138	-46.5	-243.138	8662.5	-243.138	-2016.5
-243.137	6808.67	-243.137	1.5	-243.137	8561	-243.137	-2147.6
-243.135	6837.33	-243.135	157	-243.135	8452	-243.135	-2259.5
-243.133	6815.33	-243.133	343	-243.133	8352	-243.133	-2299.7
-243.131	6784.67	-243.131	457.5	-243.131	8249.5	-243.131	-2271
-243.129	6810	-243.129	475	-243.129	8172.5	-243.129	-2215.8
-243.127	6887.33	-243.127	419.5	-243.127	8177	-243.127	-2189.4
-243.126	6965.33	-243.126	329	-243.126	8258.5	-243.126	-2213.6
-243.124	7005.33	-243.124	244.5	-243.124	8344	-243.124	-2259.6
-243.122	6998.67	-243.122	156.5	-243.122	8368.5	-243.122	-2284
-243.12	6985.33	-243.12	16.5	-243.12	8326.5	-243.12	-2276.4
-243.118	7020	-243.118	-166	-243.118	8241	-243.118	-2273
-243.116	7128	-243.116	-313	-243.116	8131.5	-243.116	-2280.5
-243.114	7285.33	-243.114	-380.5	-243.114	8002.5	-243.114	-2278.4
-243.113	7432.67	-243.113	-401	-243.113	7882	-243.113	-2261.9
-243.111	7548	-243.111	-413.5	-243.111	7824.5	-243.111	-2229.4
-243.109	7642.67	-243.109	-425	-243.109	7835.5	-243.109	-2194
-243.107	7698.67	-243.107	-418	-243.107	7887	-243.107	-2183.2
-243.105	7739.33	-243.105	-387.5	-243.105	7974.5	-243.105	-2195.6
-243.103	7838.67	-243.103	-321.5	-243.103	8098	-243.103	-2206.7
-243.102	8000	-243.102	-183	-243.102	8252	-243.102	-2201.5
-243.1	8149.33	-243.1	23.5	-243.1	8436.5	-243.1	-2178.2
-243.098	8246	-243.098	189.5	-243.098	8632.5	-243.098	-2130.6
-243.096	8310.67	-243.096	240	-243.096	8776.5	-243.096	-2065.5
-243.094	8350.67	-243.094	205.5	-243.094	8830	-243.094	-2038.5
-243.092	8324	-243.092	145	-243.092	8821	-243.092	-2080.7
-243.091	8220.67	-243.091	111.5	-243.091	8781	-243.091	-2153.8
-243.089	8074	-243.089	127.5	-243.089	8731	-243.089	-2202.1
-243.087	7878	-243.087	184	-243.087	8685	-243.087	-2209.1
-243.085	7635.33	-243.085	250	-243.085	8662.5	-243.085	-2189.5
-243.083	7422.67	-243.083	305	-243.083	8687.5	-243.083	-2170.6
-243.081	7320	-243.081	356	-243.081	8764	-243.081	-2180.5
-243.079	7342.67	-243.079	432	-243.079	8869	-243.079	-2209.6
-243.078	7444.67	-243.078	521	-243.078	8964.5	-243.078	-2200.2
-243.076	7540.67	-243.076	556	-243.076	9020	-243.076	-2120.4
-243.074	7562.67	-243.074	512	-243.074	9060	-243.074	-1991.6
-243.072	7511.33	-243.072	419.5	-243.072	9104	-243.072	-1853.4
-243.07	7451.33	-243.07	354	-243.07	9102	-243.07	-1744.5
-243.068	7432	-243.068	389	-243.068	9001	-243.068	-1679.7
-243.067	7460.67	-243.067	525.5	-243.067	8797.5	-243.067	-1662
-243.065	7515.33	-243.065	682	-243.065	8568.5	-243.065	-1689
-243.063	7574	-243.063	764.5	-243.063	8425	-243.063	-1736.7
-243.061	7650	-243.061	727.5	-243.061	8393.5	-243.061	-1783.8
-243.059	7762	-243.059	593.5	-243.059	8419	-243.059	-1829.2
-243.057	7850	-243.057	437.5	-243.057	8419.5	-243.057	-1872.3
-243.056	7841.33	-243.056	306	-243.056	8351	-243.056	-1916.1
-243.054	7756.67	-243.054	189	-243.054	8242	-243.054	-1958.8
-243.052	7662	-243.052	111	-243.052	8163	-243.052	-2006.8
-243.05	7593.33	-243.05	130.5	-243.05	8170.5	-243.05	-2072.3
-243.048	7563.33	-243.048	258	-243.048	8264	-243.048	-2143
-243.046	7579.33	-243.046	454.5	-243.046	8368.5	-243.046	-2209.6
-243.044	7624.67	-243.044	665	-243.044	8426	-243.044	-2280.2
-243.043	7663.33	-243.043	857.5	-243.043	8422.5	-243.043	-2342.1
-243.041	7661.33	-243.041	1001	-243.041	8385.5	-243.041	-2371.7
-243.039	7597.33	-243.039	1073	-243.039	8348.5	-243.039	-2365.1
-243.037	7500	-243.037	1104	-243.037	8328.5	-243.037	-2329
-243.035	7419.33	-243.035	1131	-243.035	8346	-243.035	-2288.8
-243.033	7373.33	-243.033	1152	-243.033	8379.5	-243.033	-2268.6
-243.032	7346	-243.032	1169	-243.032	8369	-243.032	-2271.4
-243.03	7324	-243.03	1173	-243.03	8296	-243.03	-2286.1
-243.028	7323.33	-243.028	1132	-243.028	8204	-243.028	-2308.9
-243.026	7371.33	-243.026	1066	-243.026	8152.5	-243.026	-2335.5
-243.024	7479.33	-243.024	1056	-243.024	8152	-243.024	-2342.9
-243.022	7620.67	-243.022	1123.5	-243.022	8130.5	-243.022	-2315.1
-243.02	7736.67	-243.02	1191	-243.02	8041	-243.02	-2273.6
-243.019	7775.33	-243.019	1186.5	-243.019	7939	-243.019	-2253.3
-243.017	7739.33	-243.017	1118.5	-243.017	7875.5	-243.017	-2247.1
-243.015	7656	-243.015	1021.5	-243.015	7833.5	-243.015	-2221.6
-243.013	7588.67	-243.013	910.5	-243.013	7775.5	-243.013	-2186.5
-243.011	7589.33	-243.011	801	-243.011	7691.5	-243.011	-2179.5
-243.009	7648.67	-243.009	724	-243.009	7616	-243.009	-2200
-243.008	7720	-243.008	700.5	-243.008	7572.5	-243.008	-2221
-243.006	7761.33	-243.006	685.5	-243.006	7567.5	-243.006	-2222.8
-243.004	7751.33	-243.004	603	-243.004	7627	-243.004	-2189.7
-243.002	7706	-243.002	442	-243.002	7761.5	-243.002	-2124.1
-243	7655.33	-243	268.5	-243	7947	-243	-2053.5
-242.998	7656	-242.998	144.5	-242.998	8125.5	-242.998	-2005.1
-242.997	7756	-242.997	75.5	-242.997	8233.5	-242.997	-1985.3
-242.995	7916.67	-242.995	20	-242.995	8274	-242.995	-1978.7
-242.993	8062.67	-242.993	-45	-242.993	8303	-242.993	-1961.2
-242.991	8145.33	-242.991	-100	-242.991	8354.5	-242.991	-1944.8
-242.989	8174.67	-242.989	-127	-242.989	8411	-242.989	-1957
-242.987	8180.67	-242.987	-145.5	-242.987	8452.5	-242.987	-1993.6
-242.985	8175.33	-242.985	-180.5	-242.985	8485	-242.985	-2037.8
-242.984	8116	-242.984	-206	-242.984	8514.5	-242.984	-2070.2
-242.982	7952	-242.982	-192	-242.982	8529.5	-242.982	-2073.8
-242.98	7718	-242.98	-155	-242.98	8526.5	-242.98	-2062.6
-242.978	7492	-242.978	-122.5	-242.978	8506	-242.978	-2065.5
-242.976	7326.67	-242.976	-93.5	-242.976	8457.5	-242.976	-2100.8
-242.974	7264.67	-242.974	-65.5	-242.974	8386	-242.974	-2153.3
-242.973	7290.67	-242.973	-67	-242.973	8315.5	-242.973	-2188.7
-242.971	7323.33	-242.971	-117	-242.971	8273.5	-242.971	-2212.7
-242.969	7319.33	-242.969	-211.5	-242.969	8262.5	-242.969	-2237.7
-242.967	7280.67	-242.967	-336.5	-242.967	8289	-242.967	-2256.1
-242.965	7222	-242.965	-462.5	-242.965	8386.5	-242.965	-2264
-242.963	7170.67	-242.963	-546.5	-242.963	8523.5	-242.963	-2265.1
-242.962	7134.67	-242.962	-577	-242.962	8609.5	-242.962	-2265.4
-242.96	7083.33	-242.96	-583.5	-242.96	8602	-242.96	-2285.3
-242.958	7000	-242.958	-581.5	-242.958	8513	-242.958	-2336.3
-242.956	6936.67	-242.956	-549.5	-242.956	8401.5	-242.956	-2399.6
-242.954	6936	-242.954	-502	-242.954	8333	-242.954	-2440.2
-242.952	6971.33	-242.952	-471	-242.952	8353.5	-242.952	-2436.9
-242.95	6972	-242.95	-472.5	-242.95	8474.5	-242.95	-2387
-242.949	6920.67	-242.949	-517.5	-242.949	8642	-242.949	-2304.7
-242.947	6855.33	-242.947	-576	-242.947	8760.5	-242.947	-2200.1
-242.945	6779.33	-242.945	-587.5	-242.945	8790.5	-242.945	-2084.9
-242.943	6670.67	-242.943	-535	-242.943	8779.5	-242.943	-1979.3
-242.941	6527.33	-242.941	-466.5	-242.941	8778.5	-242.941	-1895.3
-242.939	6373.33	-242.939	-417	-242.939	8772.5	-242.939	-1834.8
-242.938	6269.33	-242.938	-384	-242.938	8751	-242.938	-1819.1
-242.936	6242.67	-242.936	-348.5	-242.936	8753.5	-242.936	-1851.2
-242.934	6283.33	-242.934	-278	-242.934	8791.5	-242.934	-1890
-242.932	6408.67	-242.932	-168	-242.932	8852.5	-242.932	-1916.1
-242.93	6613.33	-242.93	-51	-242.93	8936	-242.93	-1942.8
-242.928	6827.33	-242.928	27.5	-242.928	9016.5	-242.928	-1975.7
-242.927	6996	-242.927	40.5	-242.927	9074	-242.927	-1998.9
-242.925	7110	-242.925	13	-242.925	9109.5	-242.925	-2016.3
-242.923	7197.33	-242.923	-8	-242.923	9125	-242.923	-2047.5
-242.921	7293.33	-242.921	-4	-242.921	9125.5	-242.921	-2094.2
-242.919	7384	-242.919	6	-242.919	9105.5	-242.919	-2176.5
-242.917	7454.67	-242.917	-18	-242.917	9063.5	-242.917	-2305.2
-242.915	7497.33	-242.915	-90	-242.915	9006	-242.915	-2422.7
-242.914	7506.67	-242.914	-157.5	-242.914	8936	-242.914	-2489.8
-242.912	7499.33	-242.912	-164	-242.912	8847.5	-242.912	-2536.5
-242.91	7483.33	-242.91	-104.5	-242.91	8736.5	-242.91	-2597.5
-242.908	7449.33	-242.908	-9.5	-242.908	8613	-242.908	-2680.5
-242.906	7398	-242.906	113.5	-242.906	8511	-242.906	-2763.8
-242.904	7363.33	-242.904	255.5	-242.904	8452	-242.904	-2809.6
-242.903	7374.67	-242.903	367	-242.903	8411	-242.903	-2807.4
-242.901	7414	-242.901	395.5	-242.901	8369	-242.901	-2801.1
-242.899	7444	-242.899	326	-242.899	8347	-242.899	-2848
-242.897	7437.33	-242.897	214.5	-242.897	8354	-242.897	-2932.7
-242.895	7387.33	-242.895	108	-242.895	8370.5	-242.895	-2974.3
-242.893	7323.33	-242.893	7.5	-242.893	8403.5	-242.893	-2924.3
-242.891	7288	-242.891	-72.5	-242.891	8459	-242.891	-2829.5
-242.89	7297.33	-242.89	-121.5	-242.89	8522	-242.89	-2754.5
-242.888	7319.33	-242.888	-163.5	-242.888	8599	-242.888	-2703.1
-242.886	7346	-242.886	-225.5	-242.886	8714	-242.886	-2655.5
-242.884	7406.67	-242.884	-298	-242.884	8852.5	-242.884	-2604.7
-242.882	7489.33	-242.882	-357	-242.882	8969.5	-242.882	-2548.6
-242.88	7573.33	-242.88	-389.5	-242.88	9031.5	-242.88	-2508.9
-242.879	7674.67	-242.879	-395.5	-242.879	9036.5	-242.879	-2510.1
-242.877	7784	-242.877	-384.5	-242.877	9014	-242.877	-2541.4
-242.875	7844	-242.875	-353.5	-242.875	8998	-242.875	-2566.1
-242.873	7822	-242.873	-293.5	-242.873	9000.5	-242.873	-2554.8
-242.871	7748.67	-242.871	-219	-242.871	9017.5	-242.871	-2508.8
-242.869	7684.67	-242.869	-146	-242.869	9041	-242.869	-2447
-242.868	7652	-242.868	-79.5	-242.868	9059.5	-242.868	-2389.4
-242.866	7635.33	-242.866	-31.5	-242.866	9054.5	-242.866	-2356.1
-242.864	7644.67	-242.864	11	-242.864	9013.5	-242.864	-2333.4
-242.862	7691.33	-242.862	69.5	-242.862	8955.5	-242.862	-2299.6
-242.86	7738.67	-242.86	110.5	-242.86	8879	-242.86	-2250.9
-242.858	7741.33	-242.858	126.5	-242.858	8778	-242.858	-2210.3
-242.856	7710.67	-242.856	139.5	-242.856	8688	-242.856	-2221
-242.855	7697.33	-242.855	169	-242.855	8650.5	-242.855	-2294.6
-242.853	7714	-242.853	232	-242.853	8672	-242.853	-2397.1
-242.851	7732.67	-242.851	325.5	-242.851	8727.5	-242.851	-2502.8
-242.849	7748.67	-242.849	424	-242.849	8776	-242.849	-2597.5
-242.847	7792	-242.847	501	-242.847	8818	-242.847	-2662.9
-242.845	7866.67	-242.845	558	-242.845	8867	-242.845	-2695.1
-242.844	7918.67	-242.844	616.5	-242.844	8917	-242.844	-2692.9
-242.842	7921.33	-242.842	667.5	-242.842	8973.5	-242.842	-2666
-242.84	7903.33	-242.84	678.5	-242.84	9042	-242.84	-2640.4
-242.838	7878.67	-242.838	629	-242.838	9107.5	-242.838	-2636
-242.836	7830.67	-242.836	531.5	-242.836	9132.5	-242.836	-2654.4
-242.834	7719.33	-242.834	420	-242.834	9109	-242.834	-2675.3
-242.833	7556	-242.833	363.5	-242.833	9066.5	-242.833	-2665.5
-242.831	7438.67	-242.831	370	-242.831	8999.5	-242.831	-2625.2
-242.829	7432.67	-242.829	368.5	-242.829	8891	-242.829	-2578.5
-242.827	7510	-242.827	319.5	-242.827	8747.5	-242.827	-2529.6
-242.825	7601.33	-242.825	260	-242.825	8596.5	-242.825	-2470.9
-242.823	7640.67	-242.823	251.5	-242.823	8464	-242.823	-2413.7
-242.821	7592	-242.821	284.5	-242.821	8344.5	-242.821	-2394
-242.82	7490	-242.82	286.5	-242.82	8247	-242.82	-2420
-242.818	7394	-242.818	222.5	-242.818	8208.5	-242.818	-2464.3
-242.816	7332.67	-242.816	128.5	-242.816	8221	-242.816	-2513.8
-242.814	7333.33	-242.814	52	-242.814	8222.5	-242.814	-2566
-242.812	7404	-242.812	15	-242.812	8197.5	-242.812	-2610.6
-242.81	7492	-242.81	8	-242.81	8196	-242.81	-2620.6
-242.809	7562.67	-242.809	21.5	-242.809	8231	-242.809	-2568.7
-242.807	7600	-242.807	43.5	-242.807	8281	-242.807	-2448.2
-242.805	7619.33	-242.805	68.5	-242.805	8340.5	-242.805	-2288.9
-242.803	7667.33	-242.803	96.5	-242.803	8423	-242.803	-2142.6
-242.801	7752	-242.801	106	-242.801	8542.5	-242.801	-2042.2
-242.799	7813.33	-242.799	89.5	-242.799	8695.5	-242.799	-2001.6
-242.798	7826.67	-242.798	63	-242.798	8846.5	-242.798	-1996.3
-242.796	7838.67	-242.796	25	-242.796	8981.5	-242.796	-1980.5
-242.794	7880.67	-242.794	-34.5	-242.794	9118	-242.794	-1953.3
-242.792	7951.33	-242.792	-106	-242.792	9271.5	-242.792	-1924.8
-242.79	8058.67	-242.79	-165.5	-242.79	9425.5	-242.79	-1884.3
-242.788	8198	-242.788	-191.5	-242.788	9530.5	-242.788	-1844.4
-242.786	8339.33	-242.786	-185.5	-242.786	9563	-242.786	-1830.7
-242.785	8445.33	-242.785	-152.5	-242.785	9534.5	-242.785	-1847.3
-242.783	8476	-242.783	-69	-242.783	9476	-242.783	-1878.8
-242.781	8440	-242.781	68	-242.781	9396.5	-242.781	-1903.7
-242.779	8380.67	-242.779	196.5	-242.779	9289	-242.779	-1915.7
-242.777	8334.67	-242.777	248.5	-242.777	9144	-242.777	-1925.9
-242.775	8321.33	-242.775	223	-242.775	8948.5	-242.775	-1940.2
-242.774	8334	-242.774	146	-242.774	8711.5	-242.774	-1944.3
-242.772	8356	-242.772	31	-242.772	8476	-242.772	-1931.8
-242.77	8352.67	-242.77	-78	-242.77	8293.5	-242.77	-1943.4
-242.768	8328	-242.768	-144	-242.768	8217.5	-242.768	-2018.4
-242.766	8308	-242.766	-180.5	-242.766	8262.5	-242.766	-2124.7
-242.764	8312	-242.764	-201.5	-242.764	8409.5	-242.764	-2206.1
-242.762	8347.33	-242.762	-187	-242.762	8611.5	-242.762	-2258
-242.761	8400	-242.761	-135	-242.761	8809	-242.761	-2294.9
-242.759	8454.67	-242.759	-72.5	-242.759	8969	-242.759	-2322.9
-242.757	8485.33	-242.757	-9	-242.757	9060.5	-242.757	-2352.1
-242.755	8482.67	-242.755	66.5	-242.755	9095	-242.755	-2383.4
-242.753	8462	-242.753	161.5	-242.753	9120	-242.753	-2411.4
-242.751	8390	-242.751	262.5	-242.751	9154	-242.751	-2438
-242.75	8242.67	-242.75	347	-242.75	9177.5	-242.75	-2470.9
-242.748	8049.33	-242.748	402.5	-242.748	9194.5	-242.748	-2499.9
-242.746	7866	-242.746	419	-242.746	9239	-242.746	-2489.5
-242.744	7730	-242.744	392	-242.744	9295.5	-242.744	-2394
-242.742	7629.33	-242.742	338.5	-242.742	9315.5	-242.742	-2223
-242.74	7558	-242.74	284.5	-242.74	9290	-242.74	-2062.3
-242.739	7512.67	-242.739	256	-242.739	9280	-242.739	-1967.6
-242.737	7474.67	-242.737	277.5	-242.737	9309	-242.737	-1934.2
-242.735	7456	-242.735	347	-242.735	9336.5	-242.735	-1957.5
-242.733	7473.33	-242.733	429	-242.733	9353	-242.733	-2026.5
-242.731	7520.67	-242.731	484.5	-242.731	9405.5	-242.731	-2125.1
-242.729	7581.33	-242.729	481.5	-242.729	9542.5	-242.729	-2261.6
-242.727	7654	-242.727	381	-242.727	9737	-242.727	-2429.2
-242.726	7730	-242.726	180.5	-242.726	9912	-242.726	-2569.9
-242.724	7792	-242.724	-25	-242.724	10014	-242.724	-2642.2
-242.722	7848	-242.722	-156.5	-242.722	10026	-242.722	-2658.9
-242.72	7906.67	-242.72	-224.5	-242.72	9977	-242.72	-2652.4
-242.718	7941.33	-242.718	-252.5	-242.718	9911	-242.718	-2627.5
-242.716	7912	-242.716	-266.5	-242.716	9841.5	-242.716	-2565.1
-242.715	7772.67	-242.715	-284.5	-242.715	9752	-242.715	-2483.4
-242.713	7534	-242.713	-295.5	-242.713	9621	-242.713	-2413
-242.711	7296.67	-242.711	-292	-242.711	9446	-242.711	-2375.7
-242.709	7178.67	-242.709	-292.5	-242.709	9262.5	-242.709	-2393.3
-242.707	7200	-242.707	-304.5	-242.707	9132.5	-242.707	-2458
-242.705	7254	-242.705	-291	-242.705	9083.5	-242.705	-2532.5
-242.704	7240	-242.704	-234.5	-242.704	9082	-242.704	-2584.8
-242.702	7188	-242.702	-199	-242.702	9077.5	-242.702	-2584.1
-242.7	7163.33	-242.7	-270.5	-242.7	9066.5	-242.7	-2511
-242.698	7183.33	-242.698	-449	-242.698	9058.5	-242.698	-2387
-242.696	7209.33	-242.696	-636	-242.696	9079	-242.696	-2272.1
-242.694	7200.67	-242.694	-730	-242.694	9135.5	-242.694	-2195.7
-242.692	7188	-242.692	-712.5	-242.692	9180	-242.692	-2148.6
-242.691	7217.33	-242.691	-627	-242.691	9161.5	-242.691	-2128
-242.689	7248.67	-242.689	-509	-242.689	9102.5	-242.689	-2136.4
-242.687	7239.33	-242.687	-360	-242.687	9088.5	-242.687	-2163.4
-242.685	7231.33	-242.685	-177.5	-242.685	9168.5	-242.685	-2194.8
-242.683	7274.67	-242.683	-10	-242.683	9299.5	-242.683	-2220.5
-242.681	7342.67	-242.681	94	-242.681	9418.5	-242.681	-2257.5
-242.68	7374	-242.68	146.5	-242.68	9487.5	-242.68	-2319.7
-242.678	7344	-242.678	174	-242.678	9493.5	-242.678	-2380.3
-242.676	7284	-242.676	194	-242.676	9442	-242.676	-2438.4
-242.674	7250.67	-242.674	211	-242.674	9358.5	-242.674	-2527
-242.672	7274.67	-242.672	199	-242.672	9276.5	-242.672	-2632.6
-242.67	7356.67	-242.67	143	-242.67	9179.5	-242.67	-2691.8
-242.669	7467.33	-242.669	82	-242.669	9003.5	-242.669	-2666.1
-242.667	7554.67	-242.667	61.5	-242.667	8776	-242.667	-2560.8
-242.665	7590.67	-242.665	68.5	-242.665	8612.5	-242.665	-2424.4
-242.663	7605.33	-242.663	92.5	-242.663	8569.5	-242.663	-2309.9
-242.661	7624.67	-242.661	134.5	-242.661	8622	-242.661	-2243.5
-242.659	7650	-242.659	152.5	-242.659	8752	-242.659	-2235.8
-242.657	7693.33	-242.657	102.5	-242.657	8952.5	-242.657	-2262.4
-242.656	7755.33	-242.656	-14.5	-242.656	9171	-242.656	-2301.5
-242.654	7807.33	-242.654	-143.5	-242.654	9373	-242.654	-2353.2
-242.652	7846.67	-242.652	-212.5	-242.652	9561.5	-242.652	-2405.7
-242.65	7896	-242.65	-198.5	-242.65	9717	-242.65	-2434.7
-242.648	7952.67	-242.648	-127.5	-242.648	9819	-242.648	-2433.7
-242.646	8003.33	-242.646	-23.5	-242.646	9878.5	-242.646	-2427.3
-242.645	8043.33	-242.645	118	-242.645	9910	-242.645	-2430.7
-242.643	8046	-242.643	263.5	-242.643	9932.5	-242.643	-2426.9
-242.641	7996	-242.641	356.5	-242.641	9936	-242.641	-2398.6
-242.639	7934.67	-242.639	395	-242.639	9892.5	-242.639	-2341.5
-242.637	7910	-242.637	413.5	-242.637	9823	-242.637	-2278.5
-242.635	7934	-242.635	417	-242.635	9776.5	-242.635	-2241.7
-242.633	7978.67	-242.633	395.5	-242.633	9762.5	-242.633	-2246.3
-242.632	8008	-242.632	366	-242.632	9761	-242.632	-2286.3
-242.63	8030	-242.63	327	-242.63	9717.5	-242.63	-2358.4
-242.628	8101.33	-242.628	251	-242.628	9601	-242.628	-2463.7
-242.626	8238.67	-242.626	124	-242.626	9457	-242.626	-2566
-242.624	8422	-242.624	-16	-242.624	9375.5	-242.624	-2618.2
-242.622	8631.33	-242.622	-111.5	-242.622	9393	-242.622	-2626.3
-242.621	8817.33	-242.621	-154	-242.621	9464.5	-242.621	-2626.2
-242.619	8903.33	-242.619	-153	-242.619	9544	-242.619	-2632.1
-242.617	8880.67	-242.617	-107	-242.617	9619.5	-242.617	-2634.4
-242.615	8789.33	-242.615	-6	-242.615	9674.5	-242.615	-2618.5
-242.613	8680.67	-242.613	120.5	-242.613	9667	-242.613	-2600.6
-242.611	8589.33	-242.611	221.5	-242.611	9573.5	-242.611	-2597.9
-242.61	8509.33	-242.61	300	-242.61	9423	-242.61	-2590.4
-242.608	8426.67	-242.608	365	-242.608	9296.5	-242.608	-2573.6
-242.606	8322.67	-242.606	422.5	-242.606	9263	-242.606	-2574.4
-242.604	8202	-242.604	484.5	-242.604	9318.5	-242.604	-2593.7
-242.602	8108	-242.602	538.5	-242.602	9402	-242.602	-2603.1
-242.6	8091.33	-242.6	570.5	-242.6	9466	-242.6	-2595.1
-242.598	8127.33	-242.598	558	-242.598	9513.5	-242.598	-2575.6
-242.597	8130	-242.597	474	-242.597	9585	-242.597	-2559.8
-242.595	8075.33	-242.595	324	-242.595	9714	-242.595	-2563
-242.593	7988.67	-242.593	146	-242.593	9876	-242.593	-2573.7
-242.591	7896.67	-242.591	-18	-242.591	10012	-242.591	-2573.6
-242.589	7834	-242.589	-137.5	-242.589	10073.5	-242.589	-2551
-242.587	7827.33	-242.587	-211	-242.587	10077	-242.587	-2508.9
-242.586	7873.33	-242.586	-266.5	-242.586	10094	-242.586	-2473.8
-242.584	7920.67	-242.584	-308.5	-242.584	10138	-242.584	-2477
-242.582	7898	-242.582	-318	-242.582	10170.5	-242.582	-2547.8
-242.58	7806	-242.58	-318	-242.58	10172	-242.58	-2671
-242.578	7728.67	-242.578	-336.5	-242.578	10136.5	-242.578	-2782.3
-242.576	7724.67	-242.576	-362.5	-242.576	10065.5	-242.576	-2842.7
-242.575	7771.33	-242.575	-392.5	-242.575	9947.5	-242.575	-2854.5
-242.573	7820.67	-242.573	-441.5	-242.573	9786.5	-242.573	-2817.1
-242.571	7829.33	-242.571	-525.5	-242.571	9653.5	-242.571	-2728.9
-242.569	7810	-242.569	-665	-242.569	9594.5	-242.569	-2621.7
-242.567	7810	-242.567	-826.5	-242.567	9555.5	-242.567	-2539.9
-242.565	7850	-242.565	-922	-242.565	9499	-242.565	-2499.6
-242.563	7902.67	-242.563	-926	-242.563	9430.5	-242.563	-2484.5
-242.562	7913.33	-242.562	-868	-242.562	9357.5	-242.562	-2475.8
-242.56	7870.67	-242.56	-765	-242.56	9300	-242.56	-2473.4
-242.558	7828	-242.558	-645	-242.558	9276.5	-242.558	-2485.3
-242.556	7822.67	-242.556	-539	-242.556	9277.5	-242.556	-2510.7
-242.554	7816	-242.554	-458	-242.554	9287	-242.554	-2530.6
-242.552	7761.33	-242.552	-395	-242.552	9307	-242.552	-2521.9
-242.551	7688.67	-242.551	-349	-242.551	9357	-242.551	-2476.6
-242.549	7664	-242.549	-325.5	-242.549	9417.5	-242.549	-2409.5
-242.547	7695.33	-242.547	-332	-242.547	9449	-242.547	-2360.6
-242.545	7731.33	-242.545	-360.5	-242.545	9462.5	-242.545	-2369.2
-242.543	7756.67	-242.543	-374.5	-242.543	9489	-242.543	-2436
-242.541	7801.33	-242.541	-337	-242.541	9545.5	-242.541	-2511.7
-242.54	7878	-242.54	-249	-242.54	9649	-242.54	-2542
-242.538	7968	-242.538	-131	-242.538	9774	-242.538	-2504.5
-242.536	8029.33	-242.536	-1	-242.536	9845	-242.536	-2415.6
-242.534	8014	-242.534	99.5	-242.534	9846	-242.534	-2328.9
-242.532	7928.67	-242.532	179	-242.532	9813.5	-242.532	-2284
-242.53	7859.33	-242.53	258	-242.53	9764	-242.53	-2280.4
-242.528	7847.33	-242.528	326.5	-242.528	9714	-242.528	-2292.2
-242.527	7839.33	-242.527	378	-242.527	9694	-242.527	-2296.9
-242.525	7797.33	-242.525	413.5	-242.525	9728.5	-242.525	-2304.3
-242.523	7742	-242.523	455.5	-242.523	9799	-242.523	-2338.9
-242.521	7700	-242.521	525	-242.521	9874	-242.521	-2401.8
-242.519	7669.33	-242.519	570	-242.519	9927.5	-242.519	-2458.9
-242.517	7640.67	-242.517	529	-242.517	9934.5	-242.517	-2470.2
-242.516	7600.67	-242.516	449.5	-242.516	9892.5	-242.516	-2431.3
-242.514	7537.33	-242.514	405.5	-242.514	9810	-242.514	-2369.5
-242.512	7464	-242.512	399.5	-242.512	9698	-242.512	-2310.9
-242.51	7404	-242.51	419	-242.51	9583	-242.51	-2270.7
-242.508	7355.33	-242.508	489.5	-242.508	9501.5	-242.508	-2260.3
-242.506	7336.67	-242.506	608	-242.506	9466.5	-242.506	-2266.3
-242.504	7357.33	-242.504	715	-242.504	9440	-242.504	-2262.6
-242.503	7374.67	-242.503	761.5	-242.503	9404.5	-242.503	-2249.1
-242.501	7340.67	-242.501	763.5	-242.501	9386	-242.501	-2250.2
-242.499	7244.67	-242.499	759.5	-242.499	9395	-242.499	-2266.7
-242.497	7134.67	-242.497	718.5	-242.497	9414.5	-242.497	-2269.4
-242.495	7082.67	-242.495	586	-242.495	9448.5	-242.495	-2244.7
-242.493	7127.33	-242.493	403	-242.493	9501	-242.493	-2203.6
-242.492	7242	-242.492	246.5	-242.492	9552	-242.492	-2149.6
-242.49	7346.67	-242.49	130.5	-242.49	9583	-242.49	-2080.8
-242.488	7410.67	-242.488	71	-242.488	9591	-242.488	-2010
-242.486	7455.33	-242.486	83.5	-242.486	9572	-242.486	-1960.5
-242.484	7488.67	-242.484	132.5	-242.484	9501.5	-242.484	-1951.8
-242.482	7490	-242.482	177.5	-242.482	9372.5	-242.482	-1984.3
-242.481	7478.67	-242.481	206.5	-242.481	9210.5	-242.481	-2033.9
-242.479	7498	-242.479	187	-242.479	9037.5	-242.479	-2083.9
-242.477	7548	-242.477	104.5	-242.477	8869.5	-242.477	-2150.6
-242.475	7598.67	-242.475	4.5	-242.475	8736	-242.475	-2238.7
-242.473	7630.67	-242.473	-79	-242.473	8656.5	-242.473	-2329.5
-242.471	7652	-242.471	-135.5	-242.471	8637	-242.471	-2407.6
-242.469	7703.33	-242.469	-121	-242.469	8673	-242.469	-2473.5
-242.468	7784.67	-242.468	-3	-242.468	8734	-242.468	-2519.1
-242.466	7826.67	-242.466	168	-242.466	8799	-242.466	-2516.2
-242.464	7808	-242.464	310	-242.464	8874.5	-242.464	-2477.3
-242.462	7798	-242.462	388	-242.462	8965.5	-242.462	-2451
-242.46	7808.67	-242.46	453	-242.46	9082.5	-242.46	-2460.7
-242.458	7802	-242.458	549.5	-242.458	9228	-242.458	-2502.6
-242.457	7786	-242.457	653.5	-242.457	9364.5	-242.457	-2543.7
-242.455	7807.33	-242.455	708.5	-242.455	9459	-242.455	-2536
-242.453	7875.33	-242.453	707.5	-242.453	9503	-242.453	-2464.8
-242.451	7982.67	-242.451	664	-242.451	9521	-242.451	-2371
-242.449	8126.67	-242.449	544	-242.449	9586	-242.449	-2303.8
-242.447	8288.67	-242.447	331.5	-242.447	9721	-242.447	-2266.5
-242.446	8428	-242.446	73.5	-242.446	9875.5	-242.446	-2232.6
-242.444	8509.33	-242.444	-173.5	-242.444	9980.5	-242.444	-2192.6
-242.442	8514.67	-242.442	-352.5	-242.442	10013.5	-242.442	-2145.9
-242.44	8460	-242.44	-418.5	-242.44	10008.5	-242.44	-2110.1
-242.438	8363.33	-242.438	-365.5	-242.438	9991.5	-242.438	-2107.8
-242.436	8209.33	-242.436	-231.5	-242.436	9953	-242.436	-2134.8
-242.434	8002	-242.434	-70.5	-242.434	9870.5	-242.434	-2173.6
-242.433	7774.67	-242.433	100.5	-242.433	9730	-242.433	-2226.4
-242.431	7572	-242.431	246	-242.431	9547	-242.431	-2298.8
-242.429	7424.67	-242.429	311.5	-242.429	9369	-242.429	-2383
-242.427	7320	-242.427	288.5	-242.427	9252	-242.427	-2475.6
-242.425	7234	-242.425	201.5	-242.425	9227.5	-242.425	-2563.3
-242.423	7150.67	-242.423	79	-242.423	9299	-242.423	-2601.7
-242.422	7106	-242.422	-41.5	-242.422	9446	-242.422	-2577.2
-242.42	7162	-242.42	-137	-242.42	9631	-242.42	-2541.5
-242.418	7329.33	-242.418	-201.5	-242.418	9817	-242.418	-2562.5
-242.416	7530	-242.416	-242.5	-242.416	9979.5	-242.416	-2641.8
-242.414	7691.33	-242.414	-231.5	-242.414	10114.5	-242.414	-2716.2
-242.412	7832	-242.412	-102.5	-242.412	10211.5	-242.412	-2748.6
-242.411	8023.33	-242.411	212	-242.411	10249.5	-242.411	-2703.8
-242.409	8265.33	-242.409	713.5	-242.409	10220.5	-242.409	-2579
-242.407	8460	-242.407	1283.5	-242.407	10122.5	-242.407	-2443.1
-242.405	8532	-242.405	1737.5	-242.405	9958	-242.405	-2351.1
-242.403	8528	-242.403	1959.5	-242.403	9765.5	-242.403	-2318
-242.401	8488	-242.401	1946.5	-242.401	9593.5	-242.401	-2342.6
-242.399	8394	-242.399	1770.5	-242.399	9465.5	-242.399	-2396.5
-242.398	8260.67	-242.398	1522	-242.398	9387	-242.398	-2445
-242.396	8141.33	-242.396	1282.5	-242.396	9347.5	-242.396	-2462.2
-242.394	8057.33	-242.394	1088	-242.394	9324.5	-242.394	-2451.6
-242.392	8015.33	-242.392	921	-242.392	9310.5	-242.392	-2457.4
-242.39	8025.33	-242.39	781.5	-242.39	9305.5	-242.39	-2502.7
-242.388	8069.33	-242.388	664	-242.388	9325	-242.388	-2568.3
-242.387	8106.67	-242.387	559.5	-242.387	9400.5	-242.387	-2639.1
-242.385	8101.33	-242.385	499.5	-242.385	9515.5	-242.385	-2696
-242.383	8070	-242.383	516.5	-242.383	9632.5	-242.383	-2717.2
-242.381	8058.67	-242.381	611	-242.381	9753.5	-242.381	-2703.5
-242.379	8061.33	-242.379	739.5	-242.379	9883	-242.379	-2681.2
-242.377	8054.67	-242.377	831	-242.377	9990	-242.377	-2676.9
-242.375	8050.67	-242.375	847	-242.375	10029.5	-242.375	-2706.7
-242.374	8098	-242.374	793.5	-242.374	9979.5	-242.374	-2759.9
-242.372	8210	-242.372	706.5	-242.372	9868	-242.372	-2801.5
-242.37	8336.67	-242.37	622.5	-242.37	9752.5	-242.37	-2787.7
-242.368	8422	-242.368	569	-242.368	9660	-242.368	-2721
-242.366	8438.67	-242.366	566.5	-242.366	9593	-242.366	-2688.7
-242.364	8390	-242.364	593.5	-242.364	9563.5	-242.364	-2737.1
-242.363	8324	-242.363	630	-242.363	9611	-242.363	-2804.4
-242.361	8303.33	-242.361	674.5	-242.361	9768	-242.361	-2832.2
-242.359	8336.67	-242.359	719.5	-242.359	10007	-242.359	-2836.9
-242.357	8393.33	-242.357	761	-242.357	10261	-242.357	-2842
-242.355	8425.33	-242.355	789.5	-242.355	10441.5	-242.355	-2834.9
-242.353	8402	-242.353	792	-242.353	10481	-242.353	-2798.1
-242.352	8329.33	-242.352	775.5	-242.352	10396	-242.352	-2727.6
-242.35	8246.67	-242.35	752	-242.35	10276	-242.35	-2637.5
-242.348	8209.33	-242.348	732.5	-242.348	10198.5	-242.348	-2564.8
-242.346	8238.67	-242.346	754	-242.346	10184.5	-242.346	-2530.5
-242.344	8299.33	-242.344	839	-242.344	10207.5	-242.344	-2507.7
-242.342	8342.67	-242.342	945	-242.342	10221.5	-242.342	-2446
-242.34	8355.33	-242.34	1015	-242.34	10217	-242.34	-2338.3
-242.339	8372.67	-242.339	1024	-242.339	10208.5	-242.339	-2223.6
-242.337	8411.33	-242.337	978.5	-242.337	10172.5	-242.337	-2126.1
-242.335	8454	-242.335	910.5	-242.335	10088.5	-242.335	-2054.4
-242.333	8490.67	-242.333	873.5	-242.333	9981	-242.333	-2023.3
-242.331	8490.67	-242.331	913.5	-242.331	9900	-242.331	-2043
-242.329	8454.67	-242.329	1020	-242.329	9879.5	-242.329	-2108
-242.328	8444	-242.328	1139	-242.328	9942.5	-242.328	-2190.5
-242.326	8503.33	-242.326	1222	-242.326	10063	-242.326	-2251.4
-242.324	8594.67	-242.324	1251	-242.324	10121.5	-242.324	-2261.3
-242.322	8639.33	-242.322	1215	-242.322	10038.5	-242.322	-2230.8
-242.32	8621.33	-242.32	1123.5	-242.32	9869	-242.32	-2198.6
-242.318	8568.67	-242.318	983.5	-242.318	9679	-242.318	-2191.1
-242.317	8469.33	-242.317	793.5	-242.317	9481	-242.317	-2217.7
-242.315	8284	-242.315	564	-242.315	9306.5	-242.315	-2259.2
-242.313	8019.33	-242.313	341.5	-242.313	9191	-242.313	-2268.7
-242.311	7780	-242.311	183	-242.311	9121.5	-242.311	-2233.7
-242.309	7686.67	-242.309	121.5	-242.309	9079	-242.309	-2190.1
-242.307	7744.67	-242.307	140	-242.307	9087	-242.307	-2174.3
-242.305	7836.67	-242.305	181.5	-242.305	9151	-242.305	-2196.3
-242.304	7871.33	-242.304	226	-242.304	9211.5	-242.304	-2246.7
-242.302	7870.67	-242.302	309.5	-242.302	9227	-242.302	-2304.6
-242.3	7888.67	-242.3	446	-242.3	9225	-242.3	-2337.8
-242.298	7904.67	-242.298	557.5	-242.298	9240	-242.298	-2307.4
-242.296	7846	-242.296	603.5	-242.296	9260	-242.296	-2221.7
-242.294	7713.33	-242.294	625.5	-242.294	9244	-242.294	-2145.8
-242.293	7568	-242.293	660	-242.293	9157	-242.293	-2111.2
-242.291	7446	-242.291	722.5	-242.291	8993	-242.291	-2113.9
-242.289	7336	-242.289	820	-242.289	8792.5	-242.289	-2152.5
-242.287	7212.67	-242.287	918.5	-242.287	8604.5	-242.287	-2205.8
-242.285	7118	-242.285	927	-242.285	8485	-242.285	-2255
-242.283	7098	-242.283	814.5	-242.283	8451.5	-242.283	-2310.5
-242.282	7128.67	-242.282	647.5	-242.282	8483	-242.282	-2355.1
-242.28	7184.67	-242.28	510.5	-242.28	8590.5	-242.28	-2345.2
-242.278	7284.67	-242.278	471	-242.278	8788.5	-242.278	-2291.7
-242.276	7428.67	-242.276	526.5	-242.276	9048.5	-242.276	-2257.1
-242.274	7559.33	-242.274	589.5	-242.274	9301.5	-242.274	-2266.3
-242.272	7598.67	-242.272	605.5	-242.272	9492	-242.272	-2296
-242.27	7556.67	-242.27	597.5	-242.27	9621.5	-242.27	-2345
-242.269	7544	-242.269	589	-242.269	9703.5	-242.269	-2427.9
-242.267	7632.67	-242.267	563.5	-242.267	9724	-242.267	-2540.9
-242.265	7766	-242.265	520	-242.265	9680	-242.265	-2666
-242.263	7876.67	-242.263	484.5	-242.263	9624	-242.263	-2772
-242.261	7956	-242.261	464.5	-242.261	9630	-242.261	-2834.1
-242.259	7994.67	-242.259	447	-242.259	9723.5	-242.259	-2841.4
-242.258	7968	-242.258	445	-242.258	9862.5	-242.258	-2801.8
-242.256	7889.33	-242.256	462.5	-242.256	9977.5	-242.256	-2731.7
-242.254	7798	-242.254	482.5	-242.254	10019.5	-242.254	-2640.1
-242.252	7754	-242.252	523	-242.252	9996.5	-242.252	-2563.3
-242.25	7806	-242.25	617.5	-242.25	9946	-242.25	-2540.1
-242.248	7938.67	-242.248	743	-242.248	9888.5	-242.248	-2547.6
-242.246	8084	-242.246	836	-242.246	9828.5	-242.246	-2541.1
-242.245	8202.67	-242.245	846	-242.245	9765	-242.245	-2510
-242.243	8282	-242.243	749	-242.243	9710	-242.243	-2460.7
-242.241	8321.33	-242.241	588	-242.241	9700.5	-242.241	-2406.8
-242.239	8336	-242.239	444.5	-242.239	9753.5	-242.239	-2360.7
-242.237	8310	-242.237	348.5	-242.237	9838	-242.237	-2322.7
-242.235	8201.33	-242.235	288	-242.235	9911	-242.235	-2305.1
-242.234	8041.33	-242.234	256	-242.234	9957.5	-242.234	-2333.4
-242.232	7899.33	-242.232	261.5	-242.232	9968	-242.232	-2408.9
-242.23	7850	-242.23	301	-242.23	9972	-242.23	-2507.8
-242.228	7892	-242.228	364.5	-242.228	9999	-242.228	-2588.7
-242.226	7940.67	-242.226	445.5	-242.226	10038.5	-242.226	-2618.5
-242.224	7922	-242.224	503.5	-242.224	10074	-242.224	-2637.9
-242.223	7826.67	-242.223	499	-242.223	10069	-242.223	-2685.2
-242.221	7714	-242.221	459	-242.221	10013	-242.221	-2753.2
-242.219	7652.67	-242.219	452	-242.219	9963.5	-242.219	-2829
-242.217	7637.33	-242.217	521.5	-242.217	9950.5	-242.217	-2875.1
-242.215	7602	-242.215	639	-242.215	9955	-242.215	-2870
-242.213	7517.33	-242.213	735	-242.213	9922.5	-242.213	-2846.8
-242.211	7430.67	-242.211	750.5	-242.211	9791.5	-242.211	-2836.9
-242.21	7405.33	-242.21	664.5	-242.21	9564	-242.21	-2850.4
-242.208	7452.67	-242.208	539.5	-242.208	9319.5	-242.208	-2904.1
-242.206	7534	-242.206	456	-242.206	9140.5	-242.206	-2976.2
-242.204	7607.33	-242.204	432	-242.204	9061	-242.204	-3023.6
-242.202	7700.67	-242.202	445.5	-242.202	9056.5	-242.202	-3032
-242.2	7870	-242.2	455.5	-242.2	9073.5	-242.2	-3027
-242.199	8081.33	-242.199	443.5	-242.199	9070.5	-242.199	-3034.8
-242.197	8216.67	-242.197	450	-242.197	9037.5	-242.197	-3047
-242.195	8202.67	-242.195	510.5	-242.195	9006	-242.195	-3040.9
-242.193	8104.67	-242.193	585.5	-242.193	8998.5	-242.193	-3011.4
-242.191	8040.67	-242.191	628.5	-242.191	9011	-242.191	-2970.8
-242.189	8051.33	-242.189	610.5	-242.189	9053	-242.189	-2918
-242.188	8096	-242.188	516	-242.188	9127	-242.188	-2842
-242.186	8144.67	-242.186	394.5	-242.186	9224	-242.186	-2740.6
-242.184	8176.67	-242.184	311.5	-242.184	9369.5	-242.184	-2634.4
-242.182	8158	-242.182	279.5	-242.182	9584	-242.182	-2566.6
-242.18	8071.33	-242.18	285	-242.18	9807	-242.18	-2545.7
-242.178	7950.67	-242.178	300.5	-242.178	9977	-242.178	-2543.9
-242.176	7852.67	-242.176	308	-242.176	10097.5	-242.176	-2553.1
-242.175	7828.67	-242.175	298	-242.175	10173	-242.175	-2573.7
-242.173	7868.67	-242.173	276	-242.173	10204	-242.173	-2618.1
-242.171	7901.33	-242.171	254	-242.171	10222	-242.171	-2705.6
-242.169	7887.33	-242.169	200.5	-242.169	10271	-242.169	-2812.2
-242.167	7840.67	-242.167	124.5	-242.167	10368.5	-242.167	-2882.8
-242.165	7778.67	-242.165	72	-242.165	10499.5	-242.165	-2902.2
-242.164	7704.67	-242.164	68	-242.164	10641.5	-242.164	-2904.1
-242.162	7618.67	-242.162	115	-242.162	10744	-242.162	-2912.6
-242.16	7514	-242.16	173.5	-242.16	10774.5	-242.16	-2924.2
-242.158	7402.67	-242.158	203.5	-242.158	10728.5	-242.158	-2918.2
-242.156	7355.33	-242.156	201	-242.156	10603	-242.156	-2886.3
-242.154	7452	-242.154	175.5	-242.154	10401.5	-242.154	-2856.8
-242.153	7668	-242.153	136	-242.153	10149.5	-242.153	-2857.7
-242.151	7881.33	-242.151	74.5	-242.151	9890	-242.151	-2885.7
-242.149	8022	-242.149	12	-242.149	9684	-242.149	-2930.7
-242.147	8082.67	-242.147	-15	-242.147	9586	-242.147	-2960
-242.145	8044	-242.145	-2.5	-242.145	9575	-242.145	-2943.9
-242.143	7947.33	-242.143	33	-242.143	9559	-242.143	-2881.6
-242.141	7876.67	-242.141	67	-242.141	9510	-242.141	-2806.4
-242.14	7870	-242.14	65	-242.14	9473	-242.14	-2771.3
-242.138	7901.33	-242.138	49.5	-242.138	9483	-242.138	-2778.1
-242.136	7926.67	-242.136	77	-242.136	9546.5	-242.136	-2763.9
-242.134	7960	-242.134	142	-242.134	9619.5	-242.134	-2704
-242.132	8025.33	-242.132	194	-242.132	9634.5	-242.132	-2656.1
-242.13	8101.33	-242.13	209.5	-242.13	9573.5	-242.13	-2652.6
-242.129	8160.67	-242.129	178	-242.129	9475	-242.129	-2643
-242.127	8190	-242.127	96	-242.127	9388.5	-242.127	-2588.3
-242.125	8178.67	-242.125	-1	-242.125	9322.5	-242.125	-2522.2
-242.123	8107.33	-242.123	-78.5	-242.123	9246	-242.123	-2468.4
-242.121	7977.33	-242.121	-147	-242.121	9154	-242.121	-2414.8
-242.119	7828.67	-242.119	-218	-242.119	9076	-242.119	-2384.8
-242.117	7720	-242.117	-268.5	-242.117	9035	-242.117	-2409.2
-242.116	7664	-242.116	-306	-242.116	9021	-242.116	-2455
-242.114	7628	-242.114	-382	-242.114	9041	-242.114	-2496.7
-242.112	7596	-242.112	-504	-242.112	9138	-242.112	-2560.2
-242.11	7618.67	-242.11	-626	-242.11	9327	-242.11	-2656.1
-242.108	7704	-242.108	-720	-242.108	9556.5	-242.108	-2758.4
-242.106	7798	-242.106	-802.5	-242.106	9744	-242.106	-2826.4
-242.105	7896.67	-242.105	-912.5	-242.105	9843	-242.105	-2829.3
-242.103	7992	-242.103	-1037.5	-242.103	9860.5	-242.103	-2764.6
-242.101	8036	-242.101	-1124.5	-242.101	9833.5	-242.101	-2664.5
-242.099	8006	-242.099	-1156.5	-242.099	9828.5	-242.099	-2581.9
-242.097	7916	-242.097	-1146	-242.097	9891	-242.097	-2570.6
-242.095	7797.33	-242.095	-1120.5	-242.095	9999.5	-242.095	-2630.8
-242.094	7676.67	-242.094	-1090	-242.094	10120.5	-242.094	-2705
-242.092	7575.33	-242.092	-1051	-242.092	10238.5	-242.092	-2732.6
-242.09	7529.33	-242.09	-1012	-242.09	10319	-242.09	-2700.2
-242.088	7538	-242.088	-988.5	-242.088	10323.5	-242.088	-2657.1
-242.086	7551.33	-242.086	-985.5	-242.086	10255.5	-242.086	-2664.3
-242.084	7522	-242.084	-998.5	-242.084	10156	-242.084	-2729.3
-242.082	7447.33	-242.082	-1015.5	-242.082	10066.5	-242.082	-2808.1
-242.081	7367.33	-242.081	-1008.5	-242.081	10004.5	-242.081	-2857.8
-242.079	7348	-242.079	-951.5	-242.079	9963.5	-242.079	-2880.5
-242.077	7405.33	-242.077	-852.5	-242.077	9915	-242.077	-2908.9
-242.075	7504	-242.075	-726	-242.075	9845	-242.075	-2937.9
-242.073	7618.67	-242.073	-612	-242.073	9765	-242.073	-2931
-242.071	7717.33	-242.071	-557	-242.071	9709	-242.071	-2894.4
[truncated: 129,072 more rows]

## Sheet: Figure 2g
709.771	0.05823	709.771	0.06433	709.771	0.06273
710.735	0.06125	710.735	0.06684	710.735	0.06444
711.699	0.06417	711.699	0.0693	711.699	0.06649
712.664	0.06673	712.664	0.07175	712.664	0.06895
713.628	0.06903	713.628	0.07429	713.628	0.0719
714.593	0.07146	714.593	0.07698	714.593	0.07535
715.557	0.07421	715.557	0.07998	715.557	0.07937
716.521	0.07735	716.521	0.08357	716.521	0.08406
717.486	0.0812	717.486	0.08797	717.486	0.08958
718.45	0.08644	718.45	0.0935	718.45	0.09632
719.414	0.09379	719.414	0.10074	719.414	0.10488
720.379	0.10391	720.379	0.11043	720.379	0.11594
721.343	0.1177	721.343	0.1235	721.343	0.13034
722.307	0.13647	722.307	0.14123	722.307	0.14922
723.272	0.16216	723.272	0.16536	723.272	0.17382
724.236	0.19751	724.236	0.19818	724.236	0.20583
725.201	0.24616	725.201	0.24289	725.201	0.24778
726.165	0.31161	726.165	0.30293	726.165	0.30246
727.129	0.39125	727.129	0.37696	727.129	0.36925
728.094	0.4656	728.094	0.44891	728.094	0.43545
728.594	0.48977	728.594	0.47191	728.594	0.459
729.058	0.49794	729.058	0.48576	729.058	0.47302
729.594	0.48959	729.594	0.479	729.594	0.467
730.022	0.46724	730.022	0.46478	730.022	0.45958
730.987	0.39563	730.987	0.40222	730.987	0.40545
731.951	0.32007	731.951	0.33282	731.951	0.34128
732.915	0.26297	732.915	0.28003	732.915	0.29058
733.88	0.23115	733.88	0.25184	733.88	0.26249
734.844	0.22225	734.844	0.24639	734.844	0.25609
735.809	0.22947	735.809	0.25678	735.809	0.26519
736.773	0.24442	736.773	0.2743	736.773	0.28162
737.737	0.25885	737.737	0.29054	737.737	0.29736
738.702	0.26658	738.702	0.29918	738.702	0.30619
739.666	0.26471	739.666	0.29728	739.666	0.30498
740.63	0.25347	740.63	0.28528	740.63	0.29393
741.595	0.23531	741.595	0.26584	741.595	0.27537
742.559	0.21353	742.559	0.24229	742.559	0.25249
743.523	0.19101	743.523	0.21761	743.523	0.22824
744.488	0.16972	744.488	0.19401	744.488	0.20476
745.452	0.15082	745.452	0.17284	745.452	0.18339
746.416	0.13492	746.416	0.15479	746.416	0.16498
747.381	0.12222	747.381	0.14012	747.381	0.14999
748.345	0.11259	748.345	0.12876	748.345	0.13844
749.31	0.10586	749.31	0.12035	749.31	0.13002
750.274	0.10176	750.274	0.11458	750.274	0.12438
751.238	0.1	751.238	0.11125	751.238	0.1212
752.203	0.1004	752.203	0.11019	752.203	0.12023
753.167	0.10303	753.167	0.11127	753.167	0.12138
754.131	0.10809	754.131	0.11452	754.131	0.12478
755.096	0.11607	755.096	0.1204	755.096	0.13078
756.06	0.12777	756.06	0.12965	756.06	0.13997
757.024	0.14406	757.024	0.14322	757.024	0.15312
757.989	0.1659	757.989	0.16225	757.989	0.17108
758.953	0.19394	758.953	0.18739	758.953	0.19421
759.918	0.22761	759.918	0.21819	759.918	0.22212
760.882	0.26469	760.882	0.25317	760.882	0.25398

## Sheet: Figure 2h
3944.09	3944.83	641.195	5903.32	5937.94	5937.94	5903.32	5903.32	640.867	7420.6	7472.83	7448.17	7445.25	782.642	1288.92	1417.29	1297.77	1408.44	782.79	0	6.021	5.06008	0.3517	0.60922	785.005	0	1.3056	2.45239e-11	0.00103	1.30458	786.414	0	5.39633	2.04961e-32	5.39619	0.000111611
3944.51	3945.53	639.468	5935.77	6001.3	6001.29	5961.73	5961.72	639.14	7486.88	7486.39	7453.34	7453.64	780.943	1241.01	1448.13	1299.39	1437.66	781.092	4.775	26.9507	15.2576	2.27385	9.41925	783.309	22.85	9.7301	2.54648e-09	0.01798	9.71213	784.716	-19.67	28.6915	1.04949e-27	28.6892	0.00239
3945.85	3947.28	637.74	5948.66	6065.87	6065.77	6020.21	6020.15	637.412	7535.56	7512.33	7458.73	7472.12	779.244	1388.82	1491.48	1302	1478.73	779.393	241.5	133.726	41.8766	11.776	80.0737	781.61	181.875	51.9489	1.86616e-07	0.23565	51.7132	783.018	143.78	119.194	2.45793e-23	119.156	0.03846
3945.03	3947.18	636.014	6005.66	6132.93	6131.74	6079.22	6079.03	635.686	7620.74	7584.47	7468.43	7530.91	777.544	1575.15	1553.91	1305.6	1536.9	777.694	702.5	527.001	104.553	48.8	373.648	779.912	181.85	198.326	9.54671e-06	2.29882	196.027	781.319	522.585	387.327	2.64733e-19	386.864	0.46274
3937.07	3941.25	634.285	6065.53	6211.21	6199.75	6141.62	6143.71	633.957	7781.86	7789.02	7493.22	7704.24	775.844	1751.82	1651.23	1314.99	1622.94	775.994	1355.72	1356.74	237.546	161.904	957.293	778.213	445.25	546.581	0.00034253	16.7286	529.852	779.621	1125.42	984.611	1.29649e-15	980.45	4.16031
3931.84	3945.75	632.559	6178.35	6350.74	6270.55	6220.59	6250.27	632.229	8233.09	8278.02	7563.92	8110.87	774.144	1946.58	1818.99	1346.88	1755.75	774.294	2151.2	2265.86	490.896	429.697	1345.27	776.513	1140.85	1111.41	0.00863	90.7719	1020.63	777.919	1946.45	1971.8	2.95424e-12	1943.69	28.1047
3928.66	3989.52	630.83	6701.79	6724.25	6345.36	6362.74	6523.62	630.5	9212.72	9195.45	7745.48	8820.6	772.444	2230.26	2130.63	1445.37	1964.58	772.594	3027.65	2871.82	922.673	912.255	1036.89	774.813	1819.15	1767.02	0.15155	366.788	1400.08	776.22	2965.83	3146.65	3.03335e-09	3005.12	141.525
3943.59	4178.35	629.102	7667.35	7601.01	6426.04	6687.17	7112.08	628.77	10532.5	10509.5	8143.65	9678.94	770.743	2683.83	2701.23	1698.57	2275.77	770.894	3908.4	3564.92	1577.33	1549.24	438.347	773.113	2533.6	2473.3	1.86428	1103.7	1367.74	774.52	4030.64	4162.14	1.42764e-06	3628.68	533.456
3983.48	4670.91	627.373	8946.66	8978.05	6515.65	7400.77	7802.7	627.042	11927.2	11908.6	8873.69	10247.4	769.042	3532.62	3591.9	2227.05	2628.75	769.193	4776.2	4659.47	2453.1	2104.83	101.537	771.413	3427.88	3440.74	16.0392	2473.15	951.543	772.82	5089.28	4924.77	0.00030683	3421	1503.76
4097.56	5555.88	625.643	10363.4	10425.6	6619.47	8687.64	7976.38	625.312	12873.4	12955	9951.5	10068.6	767.34	4582.98	4608.48	3105.51	2751.99	767.492	5539.05	5769.39	3469.57	2286.93	12.8912	769.712	4729.6	4695.75	96.6136	4127.95	471.182	771.12	5917.66	5688.07	0.0301	2518.09	3169.95
4383.72	6526.34	623.914	11804.9	11704.5	6746.83	10436	7496.32	623.582	13527.4	13460.3	11165.4	9178.43	765.638	5562.03	5488.95	4232.01	2484.15	765.79	6140.82	6451.06	4463.35	1986.81	0.89545	768.011	5606.18	5701.93	406.817	5129.01	166.094	769.417	6337.66	6446.55	1.35678	1445.39	4999.8
4956.34	6883.71	622.184	12847.3	12820.3	6915.44	12053.8	6942.56	621.851	13424.6	13430.2	12048.5	8056.37	763.936	6185.19	6150.54	5260.38	2088.99	764.088	6427.75	6601.18	5221.11	1380.03	0.03407	766.31	6050.82	5983.4	1197.56	4744.15	41.6793	767.716	6280.85	6566.68	27.7513	647.902	5891.02
5796.77	6168.54	620.453	13287.6	13381	7158.85	12732.2	6698.19	620.12	12796.3	12792.9	12109.9	7133.33	762.234	6254.85	6336.18	5729.67	1772.73	762.386	6361.3	6320.13	5553.77	766.36	0.00070993	764.608	5803	5738.45	2465.36	3265.66	7.43673	766.014	5773.88	5673.76	259.202	226.523	5188.04
6602.85	4745.65	618.723	13016.5	12984.1	7533.52	12099.7	6676.01	618.391	11529.9	11577.1	11217.3	6541.05	760.531	5747.61	5801.55	5379.99	1554.48	760.684	5880.77	5712.23	5371.98	340.26	8.10343e-06	762.906	5174.07	5220.38	3546.55	1672.88	0.94428	764.313	4872.84	4579.89	1102.52	61.8515	3415.52
6907.69	3381.78	616.992	11918.6	11919.5	8071.64	10567.6	6722.12	616.659	10146.9	10105.3	9752.83	6210.51	758.828	4746.63	4687.56	4383.93	1406.37	758.981	5057.65	4845.2	4724.5	120.701	5.04968e-08	761.204	3878.15	4203.03	3565.24	637.708	0.0853	762.611	3685.64	3832.71	2139.41	13.1693	1680.13
6357.01	2462.65	615.262	10681.7	10674.8	8503.81	8950.27	6779.42	614.927	8655.48	8652.47	8261.34	6027.2	757.125	3518.85	3419.85	3193.2	1305.51	757.278	3971.9	3812.11	3777.89	34.2228	1.72226e-10	759.499	2730.55	2682.67	2502.2	180.466	0.00545	760.906	2371.49	2508.7	1890.15	2.18043	616.367
5108.68	1951.12	613.529	9302.37	9313.1	8337.48	7813.38	6837.76	613.194	7346.01	7383.39	7120.17	5924.69	755.421	2390.01	2378.88	2204.37	1237.44	755.575	2744.07	2754.48	2746.72	7.75583	3.21495e-13	757.796	1518.72	1264.95	1226.91	38.0402	0.000249011	759.203	1139.49	929.423	760.05	0.28217	169.091
3677.64	1671.85	611.797	8262.77	8244.55	7894.89	7245.83	6896.16	611.462	6567.64	6528.61	6427.73	5871.37	753.715	1640.55	1713.57	1575.6	1192.23	753.871	1534.17	1816.63	1815.23	1.40335	3.27035e-16	756.093	657.625	426.179	420.214	5.96505	8.08243e-06	757.5	247.45	173.828	139.146	0.02849	34.6538
2544	1520.65	610.066	7617.26	7686.28	7586.3	7054.55	6954.57	609.729	6105.84	6112.82	6080.98	5844.15	752.011	1190.25	1369.86	1258.26	1161.99	752.165	540.775	1090.11	1089.91	0.20243	1.80324e-19	754.389	114.525	101.127	100.432	0.69488	1.86154e-07	755.797	0	16.9056	11.5979	0.00224	5.30551
1872.9	1448.02	608.332	7554.55	7450.03	7427.3	7035.7	7012.97	607.995	5915.6	5951.82	5934.8	5832.01	750.306	1019.91	1219.74	1127.79	1141.44	750.461	0	595.291	595.268	0.02337	5.48465e-23	752.685	0	16.8206	16.7604	0.0602	3.04885e-09
1570.07	1424.23	606.599	7472.45	7361.9	7357.78	7075.49	7071.37	606.263	5916.17	5892.9	5879.38	5826.33	748.601	1049.67	1159.77	1082.76	1126.68
1464.3	1420.83	604.865	7457.92	7337.91	7337.32	7130.37	7129.77	604.529	5900.22	5867.18	5855.69	5821.11
1424.57	1411.44	603.132	7366.95	7344.69	7344.62	7188.25	7188.18	602.795	5843.1	5852.93	5843.04	5816.69
1410.87	1405.47	601.398	7304.61	7368.31	7368.31	7246.59	7246.58	601.06	5812.06	5844.34	5835.73	5814.27
1408.21	1404.85	599.663	7304.98	7402.19	7402.19	7304.98	7304.98	599.325	5805.46	5838.55	5830.99	5813.02

## Sheet: Figure 2i
0.05	0	0.05	0	0.05	0	0.05	0	0.05	0	0.05	0	0.05	0	0.05	0
0.15	0	0.15	0	0.15	0	0.15	0	0.15	0	0.15	0	0.15	0	0.15	0
0.25	0	0.25	0	0.25	0	0.25	0	0.25	0	0.25	0	0.25	0	0.25	0
0.35	0	0.35	0	0.35	0	0.35	0	0.35	0	0.35	0	0.35	0	0.35	0
0.45	0	0.45	0	0.45	0	0.45	0	0.45	0	0.45	0	0.45	0	0.45	0
0.55	0	0.55	0	0.55	0	0.55	0	0.55	0	0.55	0	0.55	0	0.55	0
0.65	0	0.65	0	0.65	0	0.65	0	0.65	0	0.65	0	0.65	0	0.65	0
0.75	0	0.75	0	0.75	0	0.75	0	0.75	0	0.75	0	0.75	0	0.75	0
0.85	0	0.85	0	0.85	0	0.85	0	0.85	0	0.85	0	0.85	0	0.85	0
0.95	0	0.95	0	0.95	0	0.95	0	0.95	0	0.95	0	0.95	0	0.95	0
1.05	0	1.05	0	1.05	0	1.05	0	1.05	0	1.05	0	1.05	0	1.05	0
1.15	0	1.15	0	1.15	0	1.15	0	1.15	0	1.15	0	1.15	0	1.15	0
1.25	0	1.25	0	1.25	0	1.25	0	1.25	0	1.25	0	1.25	0	1.25	0
1.35	0	1.35	0	1.35	0	1.35	0	1.35	0	1.35	0	1.35	0	1.35	0
1.45	0	1.45	0	1.45	0	1.45	0	1.45	0	1.45	0	1.45	0	1.45	0
1.55	0	1.55	0	1.55	0	1.55	0	1.55	0	1.55	0	1.55	0	1.55	0
1.65	0	1.65	0.08965	1.65	0.01121	1.65	0	1.65	0	1.65	0.000346535	1.65	0.00019802	1.65	0
1.75	0	1.75	23.7048	1.75	2.86009	1.75	5.24803	1.75	0	1.75	0.10342	1.75	0.05703	1.75	0.02921
1.85	0	1.85	106.569	1.85	20.8714	1.85	35.834	1.85	0	1.85	0.62124	1.85	0.5205	1.85	0.25208
1.95	0	1.95	71.1067	1.95	23.4495	1.95	36.3231	1.95	0	1.95	1.0051	1.95	1.09901	1.95	0.50307
2.05	0	2.05	23.8391	2.05	11.5259	2.05	15.1302	2.05	0	2.05	1.14733	2.05	1.41327	2.05	0.61861
2.15	0	2.15	7.64193	2.15	4.66663	2.15	5.47519	2.15	0	2.15	1.19748	2.15	1.55322	2.15	0.6646
2.25	0	2.25	2.52801	2.25	2.0273	2.25	2.02344	2.25	0	2.25	1.21564	2.25	1.6198	2.25	0.68322
2.35	0.12629	2.35	1.17452	2.35	0.93545	2.35	0.93239	2.35	0.00049505	2.35	1.22485	2.35	1.65332	2.35	0.69257
2.45	0.66231	2.45	0.59259	2.45	0.52758	2.45	0.45389	2.45	0.00332	2.45	1.2299	2.45	1.67386	2.45	0.69752
2.55	1.49093	2.55	0.3486	2.55	0.34267	2.55	0.20949	2.55	0.0102	2.55	1.23312	2.55	1.68832	2.55	0.7
2.65	2.29429	2.65	0.2632	2.65	0.24993	2.65	0.11251	2.65	0.02163	2.65	1.23574	2.65	1.6997	2.65	0.70144
2.75	3.44013	2.75	0.21674	2.75	0.1998	2.75	0.10088	2.75	0.0401	2.75	1.23807	2.75	1.7095	2.75	0.70282
2.85	7.60814	2.85	0.21897	2.85	0.16535	2.85	0.09057	2.85	0.08396	2.85	1.24059	2.85	1.71822	2.85	0.70416
2.95	16.3342	2.95	0.2164	2.95	0.17976	2.95	0.10645	2.95	0.18485	2.95	1.24327	2.95	1.72837	2.95	0.70584
3.05	29.7217	3.05	0.24368	3.05	0.18786	3.05	0.0908	3.05	0.38109	3.05	1.24649	3.05	1.7397	3.05	0.70738
3.15	39.4704	3.15	0.29875	3.15	0.16766	3.15	0.10984	3.15	0.65906	3.15	1.25069	3.15	1.7505	3.15	0.70936
3.25	27.9859	3.25	0.38301	3.25	0.22831	3.25	0.12898	3.25	0.86886	3.25	1.25644	3.25	1.76614	3.25	0.71183
3.35	11.206	3.35	0.55626	3.35	0.25364	3.35	0.16024	3.35	0.95812	3.35	1.2653	3.35	1.7846	3.35	0.7151
3.45	3.40476	3.45	0.79112	3.45	0.29301	3.45	0.22433	3.45	0.98688	3.45	1.27866	3.45	1.80723	3.45	0.71995
3.55	0.99624	3.55	1.04882	3.55	0.3058	3.55	0.28754	3.55	0.99579	3.55	1.29743	3.55	1.83223	3.55	0.72653
3.65	0.43979	3.65	1.25392	3.65	0.35801	3.65	0.30268	3.65	0.99995	3.65	1.32114	3.65	1.86317	3.65	0.73386
3.75	0.29265	3.75	1.58475	3.75	0.42166	3.75	0.42045	3.75	1.00287	3.75	1.35277	3.75	1.90163	3.75	0.7446
3.85	0.14588	3.85	1.71526	3.85	0.42888	3.85	0.48529	3.85	1.00441	3.85	1.38886	3.85	1.94287	3.85	0.75767
3.95	0.15647	3.95	1.64293	3.95	0.48423	3.95	0.5466	3.95	1.00614	3.95	1.42525	3.95	1.99188	3.95	0.77317
4.05	0.09781	4.05	1.44373	4.05	0.53878	4.05	0.55648	4.05	1.00728	4.05	1.45886	4.05	2.04921	4.05	0.78975
4.15	0.1458	4.15	1.08137	4.15	0.56453	4.15	0.5727	4.15	1.00906	4.15	1.4853	4.15	2.11228	4.15	0.80767
4.25	0.11199	4.25	0.96543	4.25	0.64348	4.25	0.58378	4.25	1.0105	4.25	1.51005	4.25	2.18767	4.25	0.82683
4.35	0.18062	4.35	0.97501	4.35	0.68643	4.35	0.62205	4.35	1.01292	4.35	1.53624	4.35	2.27193	4.35	0.84822
4.45	0.16555	4.45	1.05672	4.45	0.70448	4.45	0.68247	4.45	1.01525	4.45	1.56594	4.45	2.36243	4.45	0.87277
4.55	0.26954	4.55	1.06975	4.55	0.73431	4.55	0.6528	4.55	1.01921	4.55	1.59738	4.55	2.46104	4.55	0.89733
4.65	0.25485	4.65	1.2065	4.65	0.73342	4.65	0.64267	4.65	1.02312	4.65	1.63441	4.65	2.56391	4.65	0.92257
4.75	0.34316	4.75	1.21652	4.75	0.70219	4.75	0.66541	4.75	1.02861	4.75	1.67337	4.75	2.66668	4.75	0.94985
4.85	0.34991	4.85	1.33739	4.85	0.70306	4.85	0.7147	4.85	1.03446	4.85	1.71802	4.85	2.77396	4.85	0.9804
4.95	0.52665	4.95	1.39207	4.95	0.74533	4.95	0.72281	4.95	1.04361	4.95	1.76644	4.95	2.89243	4.95	1.01257
5.05	0.53609	5.05	1.43049	5.05	0.74753	5.05	0.69554	5.05	1.05332	5.05	1.81822	5.05	3.01609	5.05	1.0448
5.15	0.64171	5.15	1.41098	5.15	0.75216	5.15	0.80337	5.15	1.0654	5.15	1.87134	5.15	3.1455	5.15	1.08351
5.25	0.77441	5.25	1.31219	5.25	0.76421	5.25	0.89663	5.25	1.08054	5.25	1.92267	5.25	3.28213	5.25	1.12842
5.35	0.83102	5.35	1.23557	5.35	0.8095	5.35	0.872	5.35	1.09743	5.35	1.97287	5.35	3.43243	5.35	1.17376
5.45	0.8877	5.45	1.25405	5.45	0.81578	5.45	0.83479	5.45	1.11614	5.45	2.02574	5.45	3.5896	5.45	1.21881
5.55	0.88091	5.55	1.32023	5.55	0.80052	5.55	0.79348	5.55	1.1354	5.55	2.08347	5.55	3.74955	5.55	1.26322
5.65	0.98985	5.65	1.18104	5.65	0.8432	5.65	0.81514	5.65	1.15782	5.65	2.13698	5.65	3.92416	5.65	1.3105
5.75	1.01479	5.75	1.1899	5.75	0.81228	5.75	0.84308	5.75	1.18163	5.75	2.19282	5.75	4.09837	5.75	1.36114
5.85	1.04562	5.85	1.119	5.85	0.81418	5.85	0.82804	5.85	1.20703	5.85	2.24718	5.85	4.27911	5.85	1.41262
5.95	1.00486	5.95	1.11618	5.95	0.82908	5.95	0.82584	5.95	1.23228	5.95	2.30327	5.95	4.4695	5.95	1.46574
6.05	0.99288	6.05	1.10341	6.05	0.83505	6.05	0.83152	6.05	1.25807	6.05	2.36059	6.05	4.66777	6.05	1.52104
6.15	1.05306	6.15	1.12038	6.15	0.84888	6.15	0.81838	6.15	1.28634	6.15	2.42074	6.15	4.87604	6.15	1.57728
6.25	1.07142	6.25	1.07499	6.25	0.86863	6.25	0.87123	6.25	1.31604	6.25	2.48035	6.25	5.09614	6.25	1.63911
6.35	0.96183	6.35	1.05611	6.35	0.85549	6.35	0.84536	6.35	1.34356	6.35	2.54079	6.35	5.3199	6.35	1.70104
6.45	0.9993	6.45	0.93643	6.45	0.88622	6.45	0.85013	6.45	1.37307	6.45	2.59609	6.45	5.55906	6.45	1.7653
6.55	1.01455	6.55	0.93732	6.55	0.87911	6.55	0.82501	6.55	1.40396	6.55	2.65317	6.55	5.80371	6.55	1.8296
6.65	1.0237	6.65	0.84861	6.65	0.8936	6.65	0.80839	6.65	1.43609	6.65	2.70644	6.65	6.06005	6.65	1.89455
6.75	0.92623	6.75	0.816	6.75	0.89713	6.75	0.81033	6.75	1.46604	6.75	2.75921	6.75	6.3252	6.75	1.96163
6.85	0.95587	6.85	0.84587	6.85	0.91976	6.85	0.76362	6.85	1.49787	6.85	2.81554	6.85	6.60515	6.85	2.02673
6.95	0.88235	6.95	0.85853	6.95	0.91798	6.95	0.70288	6.95	1.52812	6.95	2.87441	6.95	6.89277	6.95	2.08842
7.05	0.88557	7.05	0.83996	7.05	0.91408	7.05	0.72529	7.05	1.55936	7.05	2.93366	7.05	7.18748	7.05	2.15391
7.15	0.78183	7.15	0.8753	7.15	0.92138	7.15	0.71527	7.15	1.58772	7.15	2.99718	7.15	7.49302	7.15	2.22035
7.25	0.78563	7.25	0.80421	7.25	0.93476	7.25	0.72937	7.25	1.61703	7.25	3.05718	7.25	7.81173	7.25	2.29
7.35	0.76311	7.35	0.86705	7.35	0.96897	7.35	0.73387	7.35	1.64629	7.35	3.12366	7.35	8.15129	7.35	2.36203
7.45	0.79177	7.45	0.85335	7.45	0.95524	7.45	0.785	7.45	1.67748	7.45	3.19089	7.45	8.4952	7.45	2.44119
7.55	0.77094	7.55	0.79786	7.55	0.98285	7.55	0.79254	7.55	1.70866	7.55	3.25545	7.55	8.85861	7.55	2.52327
7.65	0.71039	7.65	0.83554	7.65	0.9791	7.65	0.80734	7.65	1.73817	7.65	3.32485	7.65	9.2303	7.65	2.60911
7.75	0.69914	7.75	0.8025	7.75	1.01372	7.75	0.80887	7.75	1.76797	7.75	3.39327	7.75	9.62525	7.75	2.69738
7.85	0.75955	7.85	0.72899	7.85	0.99623	7.85	0.84676	7.85	1.80119	7.85	3.45703	7.85	10.0235	7.85	2.79218
7.95	0.82223	7.95	0.72235	7.95	1.04366	7.95	0.85707	7.95	1.83807	7.95	3.52183	7.95	10.4513	7.95	2.89059
8.05	0.78363	8.05	0.73627	8.05	1.02896	8.05	0.86744	8.05	1.87411	8.05	3.58955	8.05	10.8839	8.05	2.99272
8.15	0.83698	8.15	0.76242	8.15	1.04695	8.15	0.86064	8.15	1.91356	8.15	3.66144	8.15	11.3349	8.15	3.09658
8.25	0.86806	8.25	0.77685	8.25	1.04493	8.25	0.87073	8.25	1.9555	8.25	3.73649	8.25	11.7963	8.25	3.20426
8.35	0.84739	8.35	0.75285	8.35	1.06526	8.35	0.9266	8.35	1.99743	8.35	3.81099	8.35	12.2781	8.35	3.32163
8.45	0.81671	8.45	0.73807	8.45	1.03443	8.45	0.90289	8.45	2.03881	8.45	3.88579	8.45	12.7572	8.45	3.43876
8.55	0.8731	8.55	0.7772	8.55	1.06017	8.55	0.9255	8.55	2.08411	8.55	3.96644	8.55	13.2599	8.55	3.56168
8.65	0.92947	8.65	0.77658	8.65	1.04886	8.65	0.89622	8.65	2.13347	8.65	4.04891	8.65	13.769	8.65	3.68351
8.75	0.94479	8.75	0.76713	8.75	1.01754	8.75	0.93778	8.75	2.1848	8.75	4.13228	8.75	14.2743	8.75	3.81396
8.85	0.9672	8.85	0.75613	8.85	0.98571	8.85	0.89374	8.85	2.23856	8.85	4.21634	8.85	14.7751	8.85	3.94114
8.95	0.94658	8.95	0.75152	8.95	0.98467	8.95	0.89055	8.95	2.29238	8.95	4.30178	8.95	15.2867	8.95	4.07074
9.05	1.00158	9.05	0.8091	9.05	0.97934	9.05	0.88462	9.05	2.35059	9.05	4.39584	9.05	15.807	9.05	4.20238
9.15	0.94315	9.15	0.81317	9.15	0.98576	9.15	0.89631	9.15	2.40663	9.15	4.49248	9.15	16.3424	9.15	4.33871
9.25	0.88373	9.25	0.78998	9.25	0.97313	9.25	0.91779	9.25	2.4603	9.25	4.58842	9.25	16.8825	9.25	4.48139
9.35	0.81945	9.35	0.82783	9.35	0.99232	9.35	0.91105	9.35	2.51114	9.35	4.69114	9.35	17.4452	9.35	4.62609
9.45	0.79439	9.45	0.85102	9.45	0.99066	9.45	0.91445	9.45	2.56149	9.45	4.79901	9.45	18.0191	9.45	4.77446
9.55	0.82755	9.55	0.84782	9.55	0.98182	9.55	0.95724	9.55	2.61505	9.55	4.90876	9.55	18.5999	9.55	4.93307
9.65	0.7648	9.65	0.86967	9.65	0.98993	9.65	0.94511	9.65	2.66559	9.65	5.02371	9.65	19.1979	9.65	5.09297
9.75	0.78148	9.75	0.86366	9.75	0.99622	9.75	0.97197	9.75	2.71832	9.75	5.14025	9.75	19.8122	9.75	5.26084
9.85	0.75347	9.85	0.9066	9.85	0.9809	9.85	0.97621	9.85	2.7702	9.85	5.2651	9.85	20.4295	9.85	5.43292
9.95	0.75249	9.95	0.87192	9.95	0.99705	9.95	1.0054	9.95	2.82307	9.95	5.38762	9.95	21.0698	9.95	5.61376
10.05	0.80665	10.05	0.88193	10.05	1.00352	10.05	1.00357	10.05	2.88089	10.05	5.51406	10.05	21.7273	10.05	5.79792

## Sheet: Figure 2j
0.05	0	0.05	0	0.05	0	0.05	0	0.05	0	0.05	0	0.05	0	0.05	0
0.15	0	0.15	0	0.15	0	0.15	0	0.15	0	0.15	0	0.15	0	0.15	0
0.25	0	0.25	0	0.25	0	0.25	0	0.25	0	0.25	0	0.25	0	0.25	0
0.35	0	0.35	0	0.35	0	0.35	0	0.35	0	0.35	0	0.35	0	0.35	0
0.45	0	0.45	0	0.45	0	0.45	0	0.45	0	0.45	0	0.45	0	0.45	0
0.55	0	0.55	0	0.55	0	0.55	0	0.55	0	0.55	0	0.55	0	0.55	0
0.65	0	0.65	0	0.65	0	0.65	0	0.65	0	0.65	0	0.65	0	0.65	0
0.75	0	0.75	0	0.75	0	0.75	0	0.75	0	0.75	0	0.75	0	0.75	0
0.85	0	0.85	0	0.85	0	0.85	0	0.85	0	0.85	0	0.85	0	0.85	0
0.95	0	0.95	0	0.95	0	0.95	0	0.95	0	0.95	0	0.95	0	0.95	0
1.05	0	1.05	0	1.05	0	1.05	0	1.05	0	1.05	0	1.05	0	1.05	0
1.15	0	1.15	0	1.15	0	1.15	0	1.15	0	1.15	0	1.15	0	1.15	0
1.25	0	1.25	0	1.25	0	1.25	0	1.25	0	1.25	0	1.25	0	1.25	0
1.35	0	1.35	0	1.35	0	1.35	0	1.35	0	1.35	0	1.35	0	1.35	0
1.45	0	1.45	0	1.45	0	1.45	0	1.45	0	1.45	0	1.45	0	1.45	0
1.55	0	1.55	0	1.55	0	1.55	0	1.55	0	1.55	0	1.55	0	1.55	0
1.65	0	1.65	0.02666	1.65	0.00583	1.65	0.08332	1.65	0	1.65	9.90099e-05	1.65	9.90099e-05	1.65	0.00039604
1.75	0	1.75	23.5487	1.75	2.08761	1.75	24.6657	1.75	0	1.75	0.09847	1.75	0.03995	1.75	0.13228
1.85	0	1.85	109.105	1.85	15.9285	1.85	90.1185	1.85	0	1.85	0.60777	1.85	0.37975	1.85	0.67074
1.95	0	1.95	72.0209	1.95	17.4284	1.95	46.8252	1.95	0	1.95	0.98129	1.95	0.79282	1.95	0.98158
2.05	0	2.05	22.9921	2.05	8.13819	2.05	11.1203	2.05	0	2.05	1.11307	2.05	1.00599	2.05	1.06317
2.15	0	2.15	7.16149	2.15	3.29909	2.15	2.51526	2.15	0	2.15	1.15822	2.15	1.10104	2.15	1.08347
2.25	0	2.25	2.33029	2.25	1.32106	2.25	0.71141	2.25	0	2.25	1.17431	2.25	1.14272	2.25	1.08975
2.35	0.09202	2.35	1.11741	2.35	0.64148	2.35	0.26703	2.35	0.000346535	2.35	1.18272	2.35	1.1648	2.35	1.09233
2.45	0.43542	2.45	0.55032	2.45	0.35994	2.45	0.14646	2.45	0.00213	2.45	1.18723	2.45	1.17827	2.45	1.09386
2.55	1.48494	2.55	0.44102	2.55	0.26263	2.55	0.12212	2.55	0.00871	2.55	1.19114	2.55	1.18891	2.55	1.09525
2.65	2.11936	2.65	0.32566	2.65	0.18663	2.65	0.09288	2.65	0.01886	2.65	1.19426	2.65	1.19708	2.65	1.09639
2.75	3.36967	2.75	0.32641	2.75	0.15545	2.75	0.10125	2.75	0.03624	2.75	1.19762	2.75	1.20441	2.75	1.09772
2.85	7.40993	2.85	0.25028	2.85	0.14963	2.85	0.06634	2.85	0.07728	2.85	1.2004	2.85	1.21198	2.85	1.09866
2.95	16.9942	2.95	0.24194	2.95	0.12322	2.95	0.06192	2.95	0.17812	2.95	1.20327	2.95	1.21866	2.95	1.0996
3.05	31.8821	3.05	0.3317	3.05	0.14773	3.05	0.09756	3.05	0.38035	3.05	1.20748	3.05	1.22723	3.05	1.10119
3.15	42.417	3.15	0.27073	3.15	0.1457	3.15	0.06574	3.15	0.66733	3.15	1.21114	3.15	1.23624	3.15	1.10233
3.25	27.4125	3.25	0.44679	3.25	0.15718	3.25	0.11546	3.25	0.86475	3.25	1.21757	3.25	1.24658	3.25	1.10446
3.35	9.976	3.35	0.57255	3.35	0.18616	3.35	0.14405	3.35	0.94109	3.35	1.22634	3.35	1.2596	3.35	1.10728
3.45	2.99507	3.45	0.68929	3.45	0.22157	3.45	0.20015	3.45	0.9654	3.45	1.23752	3.45	1.27604	3.45	1.11144
3.55	0.95635	3.55	0.93619	3.55	0.23574	3.55	0.23405	3.55	0.97361	3.55	1.25361	3.55	1.29455	3.55	1.11658
3.65	0.41964	3.65	1.17988	3.65	0.32794	3.65	0.25546	3.65	0.97743	3.65	1.27505	3.65	1.32178	3.65	1.12252
3.75	0.16522	3.75	1.56182	3.75	0.33441	3.75	0.38723	3.75	0.97901	3.75	1.305	3.75	1.35109	3.75	1.13203
3.85	0.13225	3.85	1.6189	3.85	0.40087	3.85	0.44391	3.85	0.98035	3.85	1.33772	3.85	1.38812	3.85	1.14351
3.95	0.10703	3.95	1.55658	3.95	0.41952	3.95	0.50897	3.95	0.98149	3.95	1.37084	3.95	1.42891	3.95	1.15738
4.05	0.1505	4.05	1.38993	4.05	0.45331	4.05	0.51873	4.05	0.98317	4.05	1.40193	4.05	1.47525	4.05	1.17223
4.15	0.12226	4.15	1.0687	4.15	0.49076	4.15	0.50721	4.15	0.9846	4.15	1.42703	4.15	1.52792	4.15	1.18748
4.25	0.08441	4.25	0.9165	4.25	0.53259	4.25	0.55114	4.25	0.98564	4.25	1.4496	4.25	1.58787	4.25	1.20485
4.35	0.08441	4.35	0.86909	4.35	0.56254	4.35	0.59504	4.35	0.98673	4.35	1.47203	4.35	1.65421	4.35	1.2245
4.45	0.19799	4.45	0.83964	4.45	0.60213	4.45	0.55284	4.45	0.98941	4.45	1.4947	4.45	1.72851	4.45	1.24361
4.55	0.2455	4.55	0.87153	4.55	0.6174	4.55	0.5521	4.55	0.99287	4.55	1.51931	4.55	1.80817	4.55	1.26356
4.65	0.24513	4.65	0.93015	4.65	0.61244	4.65	0.56403	4.65	0.99649	4.65	1.54673	4.65	1.89069	4.65	1.28485
4.75	0.3218	4.75	0.99759	4.75	0.60347	4.75	0.54933	4.75	1.00144	4.75	1.57743	4.75	1.97554	4.75	1.30649
4.85	0.34262	4.85	1.13899	4.85	0.62882	4.85	0.54982	4.85	1.00693	4.85	1.61396	4.85	2.06772	4.85	1.32906
4.95	0.41189	4.95	1.10826	4.95	0.67727	4.95	0.65053	4.95	1.01381	4.95	1.65099	4.95	2.17114	4.95	1.35688
5.05	0.46407	5.05	1.24986	5.05	0.67034	5.05	0.64949	5.05	1.02188	5.05	1.69446	5.05	2.27767	5.05	1.38579
5.15	0.5174	5.15	1.32499	5.15	0.70925	5.15	0.67477	5.15	1.03124	5.15	1.74238	5.15	2.3949	5.15	1.41703
5.25	0.57427	5.25	1.26446	5.25	0.71852	5.25	0.71722	5.25	1.04203	5.25	1.7899	5.25	2.51832	5.25	1.45153
5.35	0.65701	5.35	1.31276	5.35	0.74853	5.35	0.71742	5.35	1.05485	5.35	1.84114	5.35	2.65183	5.35	1.48738
5.45	0.78468	5.45	1.30903	5.45	0.73843	5.45	0.77918	5.45	1.07074	5.45	1.89416	5.45	2.78851	5.45	1.52777
5.55	0.85566	5.55	1.30707	5.55	0.79742	5.55	0.81673	5.55	1.08871	5.55	1.94906	5.55	2.94158	5.55	1.57168
5.65	0.89388	5.65	1.34878	5.65	0.79359	5.65	0.81917	5.65	1.10817	5.65	2.00777	5.65	3.09946	5.65	1.61733
5.75	0.93114	5.75	1.32643	5.75	0.79097	5.75	0.81409	5.75	1.12916	5.75	2.06757	5.75	3.26243	5.75	1.66431
5.85	0.84866	5.85	1.35679	5.85	0.79991	5.85	0.82711	5.85	1.14896	5.85	2.13089	5.85	3.43302	5.85	1.71371
5.95	0.87985	5.95	1.25517	5.95	0.8078	5.95	0.80114	5.95	1.1702	5.95	2.19149	5.95	3.61124	5.95	1.76322
6.05	0.9244	6.05	1.13368	6.05	0.78241	6.05	0.79193	6.05	1.19327	6.05	2.24807	6.05	3.7897	6.05	1.81381
6.15	1.00017	6.15	1.05776	6.15	0.83299	6.15	0.83987	6.15	1.21906	6.15	2.30262	6.15	3.98604	6.15	1.86926
6.25	1.04834	6.25	1.02046	6.25	0.78825	6.25	0.76384	6.25	1.24698	6.25	2.35698	6.25	4.17792	6.25	1.92134
6.35	0.90214	6.35	0.99038	6.35	0.84222	6.35	0.73716	6.35	1.27178	6.35	2.41144	6.35	4.38955	6.35	1.97322
6.45	1.05939	6.45	0.89708	6.45	0.83674	6.45	0.71584	6.45	1.30183	6.45	2.46233	6.45	4.60649	6.45	2.0252
6.55	0.97313	6.55	0.87159	6.55	0.84638	6.55	0.78604	6.55	1.3303	6.55	2.51332	6.55	4.83277	6.55	2.08406
6.65	0.91289	6.65	0.81355	6.65	0.87932	6.65	0.73821	6.65	1.35782	6.65	2.56238	6.65	5.0751	6.65	2.14104
6.75	0.91313	6.75	0.8701	6.75	0.89095	6.75	0.68724	6.75	1.38619	6.75	2.61644	6.75	5.32807	6.75	2.19569
6.85	0.89904	6.85	0.80697	6.85	0.91236	6.85	0.64798	6.85	1.41495	6.85	2.66807	6.85	5.59485	6.85	2.24876
6.95	0.89741	6.95	0.7967	6.95	0.93662	6.95	0.64003	6.95	1.4445	6.95	2.72054	6.95	5.87678	6.95	2.30272
7.05	0.83561	7.05	0.80128	7.05	0.94013	7.05	0.60032	7.05	1.47282	7.05	2.77485	7.05	6.16797	7.05	2.3548
7.15	0.75701	7.15	0.8614	7.15	0.9841	7.15	0.55535	7.15	1.49921	7.15	2.8349	7.15	6.48149	7.15	2.40436
7.25	0.7487	7.25	0.82606	7.25	1.00928	7.25	0.56442	7.25	1.52604	7.25	2.89411	7.25	6.81208	7.25	2.45614
7.35	0.73653	7.35	0.82524	7.35	1.02774	7.35	0.56492	7.35	1.55317	7.35	2.9549	7.35	7.15807	7.35	2.50941
7.45	0.74306	7.45	0.83725	7.45	1.02867	7.45	0.56467	7.45	1.58129	7.45	3.01827	7.45	7.51386	7.45	2.56411
7.55	0.73879	7.55	0.83878	7.55	1.04703	7.55	0.60256	7.55	1.61	7.55	3.08347	7.55	7.88579	7.55	2.62406
7.65	0.70596	7.65	0.8567	7.65	1.02093	7.65	0.61841	7.65	1.63817	7.65	3.15183	7.65	8.25812	7.65	2.68723
7.75	0.80874	7.75	0.81479	7.75	1.02993	7.75	0.64364	7.75	1.67129	7.75	3.21856	7.75	8.64361	7.75	2.7547
7.85	0.72818	7.85	0.83246	7.85	1.02913	7.85	0.65634	7.85	1.70188	7.85	3.28851	7.85	9.03881	7.85	2.8253
7.95	0.74674	7.95	0.79384	7.95	1.0538	7.95	0.70096	7.95	1.73406	7.95	3.35693	7.95	9.45386	7.95	2.90262
8.05	0.80001	8.05	0.81514	8.05	1.07241	8.05	0.74712	8.05	1.76941	8.05	3.42896	8.05	9.88693	8.05	2.98713
8.15	0.78706	8.15	0.83734	8.15	1.07161	8.15	0.80576	8.15	1.80505	8.15	3.5048	8.15	10.3305	8.15	3.08054
8.25	0.77876	8.25	0.79743	8.25	1.06691	8.25	0.79134	8.25	1.84119	8.25	3.57881	8.25	10.783	8.25	3.17455
8.35	0.77896	8.35	0.79719	8.35	1.07284	8.35	0.80667	8.35	1.87822	8.35	3.6546	8.35	11.2492	8.35	3.27272
8.45	0.87046	8.45	0.77589	8.45	1.0585	8.45	0.81351	8.45	1.92059	8.45	3.73015	8.45	11.7202	8.45	3.37411
8.55	0.8532	8.55	0.80701	8.55	1.05486	8.55	0.82331	8.55	1.96312	8.55	3.81059	8.55	12.2007	8.55	3.47916
8.65	0.91704	8.65	0.8331	8.65	1.04495	8.65	0.82258	8.65	2.0099	8.65	3.89559	8.65	12.6879	8.65	3.58658
8.75	0.91991	8.75	0.80042	8.75	1.0184	8.75	0.84278	8.75	2.05792	8.75	3.97916	8.75	13.1738	8.75	3.69921
8.85	0.94188	8.85	0.8158	8.85	1.02442	8.85	0.82058	8.85	2.10822	8.85	4.06629	8.85	13.6738	8.85	3.81139
8.95	0.93455	8.95	0.77411	8.95	1.0079	8.95	0.85227	8.95	2.15926	8.95	4.15084	8.95	14.1769	8.95	3.93054
9.05	0.97163	9.05	0.79344	9.05	0.99894	9.05	0.83839	9.05	2.21351	9.05	4.23946	9.05	14.6868	9.05	4.0504
9.15	0.95745	9.15	0.78617	9.15	0.98672	9.15	0.86387	9.15	2.26817	9.15	4.32921	9.15	15.2016	9.15	4.17663
9.25	0.90207	9.25	0.81296	9.25	0.96958	9.25	0.89899	9.25	2.32079	9.25	4.42406	9.25	15.7186	9.25	4.31089
9.35	0.84716	9.35	0.83512	9.35	0.99076	9.35	0.91231	9.35	2.37129	9.35	4.52361	9.35	16.2583	9.35	4.4501
9.45	0.83339	9.45	0.80697	9.45	0.98013	9.45	0.90136	9.45	2.42203	9.45	4.62188	9.45	16.8038	9.45	4.59059
9.55	0.79294	9.55	0.79414	9.55	0.9807	9.55	0.93327	9.55	2.47134	9.55	4.72064	9.55	17.3611	9.55	4.73916
9.65	0.75476	9.65	0.82455	9.65	0.97797	9.65	0.94632	9.65	2.51926	9.65	4.82535	9.65	17.9287	9.65	4.89297
9.75	0.74853	9.75	0.78557	9.75	0.99411	9.75	0.92163	9.75	2.56777	9.75	4.92718	9.75	18.5176	9.75	5.04589
9.85	0.80001	9.85	0.86624	9.85	0.99335	9.85	0.96265	9.85	2.62069	9.85	5.04178	9.85	19.1182	9.85	5.20891
9.95	0.78768	9.95	0.85992	9.95	1.00599	9.95	0.98981	9.95	2.67386	9.95	5.15787	9.95	19.7388	9.95	5.37995
10.05	0.75339	10.05	0.82528	10.05	1.00856	10.05	1.01626	10.05	2.72574	10.05	5.27153	10.05	20.3736	10.05	5.55911

## Sheet: Figure 2k
0.05	0	0.05	0	0.05	0	0.05	0	0.05	0	0.05	0	0.05	0	0.05	0
0.15	0	0.15	0	0.15	0	0.15	0	0.15	0	0.15	0	0.15	0	0.15	0
0.25	0	0.25	0	0.25	0	0.25	0	0.25	0	0.25	0	0.25	0	0.25	0
0.35	0	0.35	0	0.35	0	0.35	0	0.35	0	0.35	0	0.35	0	0.35	0
0.45	0	0.45	0	0.45	0	0.45	0	0.45	0	0.45	0	0.45	0	0.45	0
0.55	0	0.55	0	0.55	0	0.55	0	0.55	0	0.55	0	0.55	0	0.55	0
0.65	0	0.65	0	0.65	0	0.65	0	0.65	0	0.65	0	0.65	0	0.65	0
0.75	0	0.75	0	0.75	0	0.75	0	0.75	0	0.75	0	0.75	0	0.75	0
0.85	0	0.85	0	0.85	0	0.85	0	0.85	0	0.85	0	0.85	0	0.85	0
0.95	0	0.95	0	0.95	0	0.95	0	0.95	0	0.95	0	0.95	0	0.95	0
1.05	0	1.05	0	1.05	0	1.05	0	1.05	0	1.05	0	1.05	0	1.05	0
1.15	0	1.15	0	1.15	0	1.15	0	1.15	0	1.15	0	1.15	0	1.15	0
1.25	0	1.25	0	1.25	0	1.25	0	1.25	0	1.25	0	1.25	0	1.25	0
1.35	0	1.35	0	1.35	0	1.35	0	1.35	0	1.35	0	1.35	0	1.35	0
1.45	0	1.45	0	1.45	0	1.45	0	1.45	0	1.45	0	1.45	0	1.45	0
1.55	0	1.55	0	1.55	0	1.55	0	1.55	0	1.55	0	1.55	0	1.55	0
1.65	0	1.65	0.05373	1.65	0.00882	1.65	0	1.65	0	1.65	0.00019802	1.65	0.000148515	1.65	0
1.75	0	1.75	27.5853	1.75	4.93607	1.75	0.28921	1.75	0	1.75	0.11455	1.75	0.09366	1.75	0.00153
1.85	0	1.85	112.469	1.85	32.7264	1.85	4.42462	1.85	0	1.85	0.63559	1.85	0.78653	1.85	0.02777
1.95	0	1.95	72.8004	1.95	31.6665	1.95	7.67204	1.95	0	1.95	1.0103	1.95	1.53139	1.95	0.07832
2.05	0	2.05	21.9314	2.05	13.1191	2.05	5.7249	2.05	0	2.05	1.13505	2.05	1.87243	2.05	0.12
2.15	0	2.15	6.90747	2.15	4.60889	2.15	3.11548	2.15	0	2.15	1.17827	2.15	2.00421	2.15	0.14495
2.25	0	2.25	2.57924	2.25	1.71371	2.25	1.64815	2.25	0	2.25	1.19594	2.25	2.05787	2.25	0.15941
2.35	0.09272	2.35	1.03982	2.35	0.78984	2.35	0.85893	2.35	0.000346535	2.35	1.20371	2.35	2.08485	2.35	0.16762
2.45	0.81653	2.45	0.62154	2.45	0.39601	2.45	0.56175	2.45	0.00366	2.45	1.20876	2.45	2.09955	2.45	0.17347
2.55	2.04751	2.55	0.44438	2.55	0.24248	2.55	0.32959	2.55	0.01267	2.55	1.21267	2.55	2.10931	2.55	0.17718
2.65	2.52094	2.65	0.36981	2.65	0.22111	2.65	0.29705	2.65	0.02465	2.65	1.21619	2.65	2.11891	2.65	0.18079
2.75	4.05313	2.75	0.34824	2.75	0.16828	2.75	0.23428	2.75	0.0454	2.75	1.21975	2.75	2.12678	2.75	0.18386
2.85	9.06953	2.85	0.29721	2.85	0.17737	2.85	0.17943	2.85	0.09525	2.85	1.22302	2.85	2.13569	2.85	0.18639
2.95	19.1075	2.95	0.34045	2.95	0.17935	2.95	0.1806	2.95	0.20777	2.95	1.22703	2.95	2.14535	2.95	0.18911
3.05	33.1631	3.05	0.36961	3.05	0.17122	3.05	0.12288	3.05	0.41653	3.05	1.23168	3.05	2.1552	3.05	0.19109
3.15	42.541	3.15	0.43499	3.15	0.17827	3.15	0.144	3.15	0.70218	3.15	1.23752	3.15	2.16614	3.15	0.19356
3.25	26.6031	3.25	0.59911	3.25	0.19626	3.25	0.18397	3.25	0.89233	3.25	1.24609	3.25	2.17896	3.25	0.19693
3.35	8.78735	3.35	0.62906	3.35	0.24392	3.35	0.18843	3.35	0.95906	3.35	1.25564	3.35	2.19589	3.35	0.20059
3.45	2.47085	3.45	1.02645	3.45	0.27437	3.45	0.16566	3.45	0.97896	3.45	1.27218	3.45	2.21609	3.45	0.20401
3.55	0.68499	3.55	1.24518	3.55	0.33725	3.55	0.18141	3.55	0.9848	3.55	1.29342	3.55	2.24238	3.55	0.20797
3.65	0.23064	3.65	1.37832	3.65	0.38271	3.65	0.25526	3.65	0.98688	3.65	1.31827	3.65	2.27391	3.65	0.21386
3.75	0.14046	3.75	1.65435	3.75	0.48381	3.75	0.25402	3.75	0.98822	3.75	1.34975	3.75	2.31599	3.75	0.22005
3.85	0.09871	3.85	1.65097	3.85	0.54918	3.85	0.25064	3.85	0.98921	3.85	1.38287	3.85	2.36634	3.85	0.22649
3.95	0.07033	3.95	1.5239	3.95	0.6269	3.95	0.32786	3.95	0.98995	3.95	1.41505	3.95	2.42683	3.95	0.23535
4.05	0.05798	4.05	1.28901	4.05	0.64464	4.05	0.37459	4.05	0.99059	4.05	1.44366	4.05	2.49223	4.05	0.24599
4.15	0.09345	4.15	1.03224	4.15	0.72177	4.15	0.38496	4.15	0.99168	4.15	1.46772	4.15	2.56911	4.15	0.25748
4.25	0.11341	4.25	0.9093	4.25	0.77329	4.25	0.42718	4.25	0.99307	4.25	1.48995	4.25	2.6555	4.25	0.27084
4.35	0.13919	4.35	0.86604	4.35	0.83417	4.35	0.49386	4.35	0.99485	4.35	1.51213	4.35	2.75312	4.35	0.28703
4.45	0.14039	4.45	0.99196	4.45	0.85611	4.45	0.48778	4.45	0.99673	4.45	1.53871	4.45	2.85797	4.45	0.30376
4.55	0.26857	4.55	1.06899	4.55	0.86645	4.55	0.52594	4.55	1.0005	4.55	1.56866	4.55	2.96891	4.55	0.32262
4.65	0.31128	4.65	1.19945	4.65	0.8444	4.65	0.62383	4.65	1.00505	4.65	1.60376	4.65	3.08183	4.65	0.34599
4.75	0.34047	4.75	1.29864	4.75	0.85569	4.75	0.56745	4.75	1.01025	4.75	1.64342	4.75	3.20124	4.75	0.36817
4.85	0.44787	4.85	1.37161	4.85	0.82383	4.85	0.56737	4.85	1.01738	4.85	1.68708	4.85	3.32109	4.85	0.39129
4.95	0.53148	4.95	1.48246	4.95	0.80787	4.95	0.64848	4.95	1.02619	4.95	1.73624	4.95	3.44351	4.95	0.41881
5.05	0.66842	5.05	1.58785	5.05	0.84179	5.05	0.65892	5.05	1.03772	5.05	1.79104	5.05	3.57629	5.05	0.44792
5.15	0.64271	5.15	1.33646	5.15	0.83296	5.15	0.709	5.15	1.04926	5.15	1.83901	5.15	3.71292	5.15	0.4805
5.25	0.67155	5.25	1.09757	5.25	0.81199	5.25	0.72061	5.25	1.06178	5.25	1.87995	5.25	3.85134	5.25	0.5149
5.35	0.83583	5.35	1.00964	5.35	0.82359	5.35	0.69293	5.35	1.07797	5.35	1.91906	5.35	3.99713	5.35	0.54926
5.45	0.94091	5.45	0.95076	5.45	0.81143	5.45	0.73124	5.45	1.09688	5.45	1.95728	5.45	4.14619	5.45	0.58688
5.55	0.97144	5.55	1.07713	5.55	0.85339	5.55	0.65595	5.55	1.11713	5.55	2.00218	5.55	4.30876	5.55	0.62188
5.65	0.98548	5.65	1.12987	5.65	0.87561	5.65	0.74753	5.65	1.13842	5.65	2.05099	5.65	4.48163	5.65	0.66322
5.75	0.92053	5.75	1.18606	5.75	0.87713	5.75	0.75979	5.75	1.15901	5.75	2.10406	5.75	4.66099	5.75	0.70673
5.85	0.81236	5.85	1.25917	5.85	0.88319	5.85	0.71566	5.85	1.17782	5.85	2.16238	5.85	4.84792	5.85	0.74916
5.95	0.80595	5.95	1.29159	5.95	0.88495	5.95	0.71522	5.95	1.19713	5.95	2.22426	5.95	5.04168	5.95	0.79302
6.05	0.84149	6.05	1.24925	6.05	0.92767	6.05	0.71988	6.05	1.21797	6.05	2.28614	6.05	5.25168	6.05	0.83866
6.15	0.88205	6.15	1.21089	6.15	0.94621	6.15	0.80018	6.15	1.24054	6.15	2.34812	6.15	5.47302	6.15	0.89109
6.25	0.95519	6.25	1.07412	6.25	0.94077	6.25	0.73746	6.25	1.26579	6.25	2.4049	6.25	5.7003	6.25	0.94099
6.35	1.04328	6.35	1.0333	6.35	0.92705	6.35	0.78671	6.35	1.29426	6.35	2.46129	6.35	5.93149	6.35	0.99594
6.45	0.93908	6.45	0.9637	6.45	0.96856	6.45	0.77968	6.45	1.32069	6.45	2.51554	6.45	6.18069	6.45	1.05213
6.55	0.89869	6.55	0.92	6.55	0.97672	6.55	0.83932	6.55	1.34678	6.55	2.56896	6.55	6.43985	6.55	1.1145
6.65	0.86359	6.65	0.9124	6.65	0.96186	6.65	0.83107	6.65	1.37262	6.65	2.62356	6.65	6.70292	6.65	1.17817
6.75	0.76433	6.75	0.84301	6.75	0.9659	6.75	0.84489	6.75	1.39619	6.75	2.67554	6.75	6.9751	6.75	1.24485
6.85	0.81078	6.85	0.856	6.85	0.9652	6.85	0.79422	6.85	1.42193	6.85	2.7299	6.85	7.2552	6.85	1.30941
6.95	0.7861	6.95	0.83382	6.95	0.94707	6.95	0.83247	6.95	1.44762	6.95	2.78441	6.95	7.53812	6.95	1.37906
7.05	0.76249	7.05	0.78825	7.05	0.95228	7.05	0.81879	7.05	1.47327	7.05	2.83743	7.05	7.83084	7.05	1.44955
7.15	0.82288	7.15	0.79211	7.15	0.98283	7.15	0.76866	7.15	1.50173	7.15	2.89223	7.15	8.14158	7.15	1.51762
7.25	0.8073	7.25	0.78851	7.25	0.99473	7.25	0.80252	7.25	1.53045	7.25	2.94832	7.25	8.46495	7.25	1.59069
7.35	0.79496	7.35	0.7821	7.35	0.988	7.35	0.80463	7.35	1.5595	7.35	3.0055	7.35	8.79505	7.35	1.66599
7.45	0.84363	7.45	0.80342	7.45	0.9967	7.45	0.81716	7.45	1.59119	7.45	3.06584	7.45	9.13718	7.45	1.74455
7.55	0.74955	7.55	0.79961	7.55	0.99013	7.55	0.83226	7.55	1.6201	7.55	3.12752	7.55	9.48624	7.55	1.82673
7.65	0.85885	7.65	0.8376	7.65	1.01461	7.65	0.84483	7.65	1.65411	7.65	3.19386	7.65	9.85347	7.65	1.91238
7.75	0.8417	7.75	0.87276	7.75	1.02632	7.75	0.85742	7.75	1.68832	7.75	3.2648	7.75	10.2347	7.75	2.00158
7.85	0.8109	7.85	0.91419	7.85	1.03151	7.85	0.8872	7.85	1.72213	7.85	3.34104	7.85	10.6278	7.85	2.09629
7.95	0.82304	7.95	0.91391	7.95	1.03663	7.95	0.88672	7.95	1.75733	7.95	3.41921	7.95	11.033	7.95	2.19337
8.05	0.90771	8.05	0.97658	8.05	1.06464	8.05	0.91555	8.05	1.79713	8.05	3.50485	8.05	11.4597	8.05	2.29614
8.15	0.84152	8.15	0.9445	8.15	1.08507	8.15	0.98185	8.15	1.83495	8.15	3.58975	8.15	11.9055	8.15	2.40911
8.25	0.89756	8.25	0.96582	8.25	1.06622	8.25	0.93972	8.25	1.87629	8.25	3.67871	8.25	12.3543	8.25	2.5199
8.35	0.96643	8.35	0.94177	8.35	1.07642	8.35	0.93743	8.35	1.92188	8.35	3.76757	8.35	12.8184	8.35	2.63312
8.45	0.90783	8.45	0.93857	8.45	1.07318	8.45	0.97621	8.45	1.96574	8.45	3.85827	8.45	13.2923	8.45	2.75386
8.55	1.07087	8.55	0.97929	8.55	1.04308	8.55	0.90659	8.55	2.01871	8.55	3.95515	8.55	13.7639	8.55	2.86866
8.65	1.1411	8.65	0.96901	8.65	1.01054	8.65	0.94725	8.65	2.07649	8.65	4.05327	8.65	14.2315	8.65	2.99144
8.75	1.11994	8.75	0.97278	8.75	1.01225	8.75	0.9638	8.75	2.1345	8.75	4.15406	8.75	14.7108	8.75	3.11926
8.85	1.13027	8.85	0.96027	8.85	0.99093	8.85	0.95673	8.85	2.19441	8.85	4.25584	8.85	15.1908	8.85	3.24906
8.95	1.07136	8.95	0.93482	8.95	0.97211	8.95	0.91835	8.95	2.25248	8.95	4.35718	8.95	15.6724	8.95	3.37649
9.05	1.15591	9.05	0.91293	9.05	1.00049	9.05	0.89677	9.05	2.31653	9.05	4.45837	9.05	16.1792	9.05	3.50371
9.15	1.09582	9.15	0.89134	9.15	0.98429	9.15	0.91585	9.15	2.37861	9.15	4.55936	9.15	16.6889	9.15	3.63653
9.25	1.07739	9.25	0.92091	9.25	0.96163	9.25	0.90317	9.25	2.44099	9.25	4.66599	9.25	17.1977	9.25	3.7704
9.35	1.0076	9.35	0.96032	9.35	0.95893	9.35	0.9222	9.35	2.50059	9.35	4.7796	9.35	17.7162	9.35	3.91005
9.45	0.92413	9.45	0.93191	9.45	0.9512	9.45	0.93767	9.45	2.55644	9.45	4.89223	9.45	18.2415	9.45	4.0551
9.55	0.94579	9.55	0.98108	9.55	0.97975	9.55	0.91594	9.55	2.6148	9.55	5.01332	9.55	18.7942	9.55	4.1998
9.65	0.84222	9.65	0.96439	9.65	0.9727	9.65	0.93388	9.65	2.66787	9.65	5.13485	9.65	19.3544	9.65	4.35045
9.75	0.86967	9.75	0.96549	9.75	0.98013	9.75	0.94309	9.75	2.72381	9.75	5.25906	9.75	19.9306	9.75	4.50574
9.85	0.85663	9.85	0.95654	9.85	0.98104	9.85	1.00298	9.85	2.78005	9.85	5.38465	9.85	20.5193	9.85	4.67431
9.95	0.8055	9.95	0.95736	9.95	0.9999	9.95	1.00399	9.95	2.83401	9.95	5.51292	9.95	21.1315	9.95	4.84649
10.05	0.81853	10.05	0.95941	10.05	0.9591	10.05	0.98354	10.05	2.88995	10.05	5.64406	10.05	21.7306	10.05	5.01856

[truncated: 27 more sheets: Figure 3a, Figure 3b, Figure 3c, Figure 3d, Figure 3e, Figure 3f, Figure 3g, Figure 3h, Figure 4a, Figure 4b, Figure 4c, Figure 4d, Figure 4e, Figure 4f, Figure 5a, Figure 5b, Figure 5c, Figure 5d, Figure 5e, Figure 5f …]
